# Supplementary material for: Comprehensive analysis of gut microbiota of a healthy population and covariates affecting microbial variation in two large Japanese cohorts
Source: BMC Microbiol. 2021 May 20;21:151. doi: 10.1186/s12866-021-02215-0 (PMC8139087; doi:10.1186/s12866-021-02215-0)
Supplement: Supplementary file 1 — Additional file 1: TableS1. The information of phenotype data using this study. [file 12866_2021_2215_MOESM1_ESM.xlsx]

## Sheet: Sheet1
			Supplementary table 1. The information of phenotype data using this study.
			factor_name	factor category	factor or numeric	question	answer
		1	age	Anthropometric	category	age	years
		2	bmi	Anthropometric	numeric	bmi	weight (kg) / (height (m) * height (m))
		3	height	Anthropometric	numeric	height	cm
		4	sex	Anthropometric	factor	sex	1:male, 2:female
		5	weight	Anthropometric	numeric	weight	kg
		6	gut_habit_stool_freq	Bowel Habit	category	How many times a week do you defecate?	1: 2 or less, 2: 3, 3: 4, 4: 5, 5: 6, 6: 7 or more
	*	7	gut_habit_stool_poot	Bowel Habit	category	How does the fart smell on the day of sampling?	(NIBIOHN cohort)1: not smell too much, 2: normal, 3: smell (MORINAGA cohort)1: no smell, 2: not smell too much, 3: smell, 4: very smell
	*	8	gut_stool_amount	Bowel Habit	category	What is the amount of stool when sampling?	(NIBIOHN cohort）1: 0.5, 2: 1, 3: 1.5, 4: 2, 5: 2.5, 6: 3, 7: 3.5, 8: 4 or more (MORINAGA cohort）1: 0.5, 2: 1, 3: 1.5, 4: 2, 5: 2.5, 6: 3, 7: 3.5, 8: 4, 9: 4.5, 10: 5.0, 11:5.5, 12: 6 or more
	*	9	gut_stool_color	Bowel Habit	category	What is the color of the stool sample?	(NIBIOHN cohort) 1-6. 1: yellow〜6: dark brown (MORINAGA cohort) 1-18. 1:yelow ~ 18:dark brown
		10	gut_stool_feel	Bowel Habit	category	How was your feeling of exhilarating at defecation?	1: feeling of exhilarating, 2: nomal, 3: feeling of incomplete evacuation
		11	gut_stool_shape	Bowel Habit	category	What is the shape of the stool sample?	1: separate hard lumps, like nuts (hard to pass); also known as goat faeces, 2: sausage-shaped, but lumpy, 3: like a sausage but with cracks on its surface, 4: like a sausage or snake, smooth and soft, 5: soft blobs with clear cut edges (passed easily), 6: fluffy pieces with ragged edges, a mushy stool, 7: watery, no solid pieces, entirely liquid
	*	12	gut_stool_smell	Bowel Habit	category	How does the stool sample smell?	(NIBIOHN cohort) 1: not smell too much, 2: normal, 3: smell (MORINAGA cohort)1: no smell, 2: not smell too much, 3: smell, 4: very smell
		13	gut_stool_time	Bowel Habit	factor	When is the defecation time of the sample?	1: 0-6 hours, 2: 6-8 hours, 3: 9-11 hours, 4: 12-14 hours, 5: 15-17 hours, 6: 18-20 hours, 7: 21-23 hours
		14	Beer	Dietary Habit	numeric	Beer	g/1000kcal/day
		15	Black tea and oolong tea	Dietary Habit	numeric	Black tea and oolong tea	g/1000kcal/day
		16	Boiled rice	Dietary Habit	numeric	Boiled rice	g/1000kcal/day
		17	Bread	Dietary Habit	numeric	Bread	g/1000kcal/day
		18	Cabbage	Dietary Habit	numeric	Cabbage	g/1000kcal/day
		19	Cake	Dietary Habit	numeric	Cake	g/1000kcal/day
		20	Carrot and squash	Dietary Habit	numeric	Carrot and squash	g/1000kcal/day
		21	Chicken	Dietary Habit	numeric	Chicken	g/1000kcal/day
		22	Chinese noodles	Dietary Habit	numeric	Chinese noodles	g/1000kcal/day
		23	Citrus fruits	Dietary Habit	numeric	Citrus fruits	g/1000kcal/day
		24	Coffee	Dietary Habit	numeric	Coffee	g/1000kcal/day
		25	Coke	Dietary Habit	numeric	Coke	g/1000kcal/day
		26	Cooking oil	Dietary Habit	numeric	Cooking oil	g/1000kcal/day
		27	Cooking salt	Dietary Habit	numeric	Cooking salt	g/1000kcal/day
		28	Cooking sugar	Dietary Habit	numeric	Cooking sugar	g/1000kcal/day
		29	Crackers	Dietary Habit	numeric	Crackers	g/1000kcal/day
		30	Dried fish	Dietary Habit	numeric	Dried fish	g/1000kcal/day
		31	Egg	Dietary Habit	numeric	Egg	g/1000kcal/day
		32	Fatty fish	Dietary Habit	numeric	Fatty fish	g/1000kcal/day
		33	Fruit and vegetable juice	Dietary Habit	numeric	Fruit and vegetable juice	g/1000kcal/day
		34	Green and yellow vegetables	Dietary Habit	numeric	Green and yellow vegetables	g/1000kcal/day
		35	Green tea	Dietary Habit	numeric	Green tea	g/1000kcal/day
		36	Ham	Dietary Habit	numeric	Ham	g/1000kcal/day
		37	Ice cream	Dietary Habit	numeric	Ice cream	g/1000kcal/day
		38	Japanese cake	Dietary Habit	numeric	Japanese cake	g/1000kcal/day
		39	Japanese white radish and turnip	Dietary Habit	numeric	Japanese white radish and turnip	g/1000kcal/day
		40	Lean fish	Dietary Habit	numeric	Lean fish	g/1000kcal/day
		41	Liver meat	Dietary Habit	numeric	Liver meat	g/1000kcal/day
		42	Low fat dairy products	Dietary Habit	numeric	Low fat dairy products	g/1000kcal/day
		43	Mayonnaise	Dietary Habit	numeric	Mayonnaise	g/1000kcal/day
		44	Miso soup	Dietary Habit	numeric	Miso soup	g/1000kcal/day
		45	Mushroom	Dietary Habit	numeric	Mushroom	g/1000kcal/day
		46	Natto	Dietary Habit	numeric	Natto	g/1000kcal/day
		47	Normal fat dairy products	Dietary Habit	numeric	Normal fat dairy products	g/1000kcal/day
		48	Other fruits	Dietary Habit	numeric	Other fruits	g/1000kcal/day
		49	Pasta	Dietary Habit	numeric	Pasta	g/1000kcal/day
		50	Persimmon and strawberry	Dietary Habit	numeric	Persimmon and strawberry	g/1000kcal/day
		51	Pickles (green and yellow vegetables)	Dietary Habit	numeric	Pickles (green and yellow vegetables)	g/1000kcal/day
		52	Pickles (other vegetables)	Dietary Habit	numeric	Pickles (other vegetables)	g/1000kcal/day
		53	Pork and beef	Dietary Habit	numeric	Pork and beef	g/1000kcal/day
		54	Potato	Dietary Habit	numeric	Potato	g/1000kcal/day
		55	Raw vegetables	Dietary Habit	numeric	Raw vegetables	g/1000kcal/day
		56	Root vegetables	Dietary Habit	numeric	Root vegetables	g/1000kcal/day
		57	Sake	Dietary Habit	numeric	Sake	g/1000kcal/day
		58	Seaweed	Dietary Habit	numeric	Seaweed	g/1000kcal/day
		59	Shochu	Dietary Habit	numeric	Shochu	g/1000kcal/day
		60	Small fish	Dietary Habit	numeric	Small fish	g/1000kcal/day
		61	Soba	Dietary Habit	numeric	Soba	g/1000kcal/day
		62	Soup of noodles	Dietary Habit	numeric	Soup of noodles	g/1000kcal/day
		63	Soy sauce	Dietary Habit	numeric	Soy sauce	g/1000kcal/day
		64	Squid, octopus, shrimp or shellfish	Dietary Habit	numeric	Squid, octopus, shrimp or shellfish	g/1000kcal/day
		65	Sugar	Dietary Habit	numeric	Sugar	g/1000kcal/day
		66	Tofu	Dietary Habit	numeric	Tofu	g/1000kcal/day
		67	Tomato	Dietary Habit	numeric	Tomato	g/1000kcal/day
		68	Tuna	Dietary Habit	numeric	Tuna	g/1000kcal/day
		69	Udon	Dietary Habit	numeric	Udon	g/1000kcal/day
		70	Whiskey	Dietary Habit	numeric	Whiskey	g/1000kcal/day
		71	Wine	Dietary Habit	numeric	Wine	g/1000kcal/day
		72	exbehavior_ex1	Physical Activity	factor	Were you in a habit of doing exercise for over 30 minutes a time, 2 times weekly, when you were a student?	1: yes, 2: no
		73	exbehavior_highschool	Physical Activity	factor	If you answered "yes" about exbehavior_ex1 quenstion, was it in high school?	1: yes, 2: no
		74	exbehavior_junior	Physical Activity	factor	If you answered "yes" about exbehavior_ex1 quenstion, was it in junior high school?	1: yes, 2: no
		75	exbehavior_primary	Physical Activity	factor	If you answered "yes" about exbehavior_ex1 quenstion, was it in elementary school?	1: yes, 2: no
		76	exbehavior_university	Physical Activity	factor	If you answered "yes" about exbehavior_ex1 quenstion, was it in college or vocational school?	1: yes, 2: no
		77	excercise	Physical Activity	factor	Are you in a habit of doing exercise to sweat lightly for over 30 minutes a time, 2 times weekly, for over a year?	1: yes, 2: no
		78	excercise_ball	Physical Activity	factor	If you answered "yes" about exercise quention, Is it Ball games?	1: yes, 0: no
		79	excercise_combat	Physical Activity	factor	If you answered "yes" about exercise quention, Is it Combat sports?	1: yes, 0: no
		80	excercise_dance	Physical Activity	factor	If you answered "yes" about exercise quention, Is it Dance?	1: yes, 0: no
		81	excercise_jog	Physical Activity	factor	If you answered "yes" about exercise quention, Is it Jogging?	1: yes, 0: no
		82	excercise_muscle	Physical Activity	factor	If you answered "yes" about exercise quention, Is it Resistance training?	1: yes, 0: no
		83	excercise_stretch	Physical Activity	factor	If you answered "yes" about exercise quention, Is it Stretching exercise?	1: yes, 0: no
		84	excercise_swim	Physical Activity	factor	If you answered "yes" about exercise quention, Is it Swimming?	1: yes, 0: no
		85	excercise_walking	Physical Activity	factor	If you answered "yes" about exercise quention, Is it Walking?	1: yes, 0: no
		86	physical_activity	Physical Activity	factor	Do you walk or do any equivalent amount of physical activity more than one hour a day in your daily life?	1: yes, 2: no
		87	walking_speed	Physical Activity	factor	Is your walking speed faster than same age?	1: yes, 2: no
		88	gut_med_his_asthma_01	Medical Histories	factor	History of bronchial asthma	1: under treatment, 2: recovery, 3: untreated. 4: none
		89	gut_med_his_atopy_01	Medical Histories	factor	History of atopic dermatitis	1: under treatment, 2: recovery, 3: untreated. 4: none
		90	gut_med_his_cd_01	Medical Histories	factor	History of Crohn's disease	1: under treatment, 2: recovery, 3: untreated. 4: none
		91	gut_med_his_cu_01	Medical Histories	factor	History of ulcerative colitis	1: under treatment, 2: recovery, 3: untreated. 4: none
		92	gut_med_his_drymouth_01	Medical Histories	factor	History of xerostomia	1: under treatment, 2: recovery, 3: untreated. 4: none
		93	gut_med_his_hives_01	Medical Histories	factor	History of nettle rash	1: under treatment, 2: recovery, 3: untreated. 4: none
		94	gut_med_his_pollen_allergy_01	Medical Histories	factor	History of pollen allergy	1: under treatment, 2: recovery, 3: untreated. 4: none
		95	gut_med_his_ra_01	Medical Histories	factor	History of rheumatoid arthritis	1: under treatment, 2: recovery, 3: untreated. 4: none
		96	gut_med_his_rhinitis_01	Medical Histories	factor	History of allergic rhinitis	1: under treatment, 2: recovery, 3: untreated. 4: none
		97	gut_med_his_thyroid_01	Medical Histories	factor	History of thyroid disease	1: under treatment, 2: recovery, 3: untreated. 4: none
		98	med_his_back_01	Medical Histories	factor	History of chronic back pain	1: under treatment, 2: recovery, 3: untreated. 4: none
		99	med_his_bone_01	Medical Histories	factor	History of osteoporosis	1: under treatment, 2: recovery, 3: untreated. 4: none
		100	med_his_can_01	Medical Histories	factor	History of cancer	1: under treatment, 2: recovery, 3: untreated. 4: none
		101	med_his_dm_01	Medical Histories	factor	History of diabetes	1: under treatment, 2: recovery, 3: untreated. 4: none
		102	med_his_hd_01	Medical Histories	factor	History of other haert disease	1: under treatment, 2: recovery, 3: untreated. 4: none
		103	med_his_ht_01	Medical Histories	factor	History of hypertension	1: under treatment, 2: recovery, 3: untreated. 4: none
		104	med_his_ihd_01	Medical Histories	factor	History of ischaemic heart disease	1: under treatment, 2: recovery, 3: untreated. 4: none
		105	med_his_kid_01	Medical Histories	factor	History of kidney disease	1: under treatment, 2: recovery, 3: untreated. 4: none
		106	med_his_knee_01	Medical Histories	factor	History of chronic knee pain	1: under treatment, 2: recovery, 3: untreated. 4: none
		107	med_his_lipid_01	Medical Histories	factor	History of dyslipidemia	1: under treatment, 2: recovery, 3: untreated. 4: none
		108	med_his_mood_01	Medical Histories	factor	History of mood disorder	1: under treatment, 2: recovery, 3: untreated. 4: none
		109	med_his_str_01	Medical Histories	factor	History of stroke	1: under treatment, 2: recovery, 3: untreated. 4: none
		110	q_gut_med_his_ibs_01	Medical Histories	factor	History of irritable colon syndrome	1: under treatment, 2: recovery, 3: untreated. 4: none
		111	weight_20	Medical Histories	factor	Have you gained over 10 kg from your weight at age 20?	1: yes, 2: no
		112	area	Lifestyle	factor	Where are you living?	1:Hokkaido; 2: Aomori, Iwate, Miyagi, Akita, Yamagata, Fukushima; 3: Ibaraki, Tochigi, Gunma; 4: Tokyo, Kanagawa, Chiba, Saitama; 5: Niigata, Nagano, Yamanashi; 6: Toyama, Ishikawa, Fukui; 7: Gifu, Shizuoka, Aichi, Mie; 8: Shiga, Kyoto, Osaka, Hyogo, Nara, Wakayama; 9: Tottori, Shimane, Okayama, Hiroshima, Yamaguchi; 10: Tokushima, Kagawa, Ehime, Kochi; 11: Fukuoka, Saga, Nagasaki, Kumamoto, Oita…
		113	eat_drink_beer	Lifestyle	category	Do you often drink beer?	1: no, not at all, 2: yes, sometimes, 3: yes, very often, 4: yes, exactly
		114	eat_drinkingparty_often	Lifestyle	category	Do you often go to drinks?	1: no, not at all, 2: yes, sometimes, 3: yes, very often, 4: yes, exactly
		115	eat_fast	Lifestyle	category	Do you eat food fast?	1: no, not at all, 2: yes, sometimes, 3: yes, very often, 4: yes, exactly
		116	eat_fastfood	Lifestyle	category	Do you often go to fast food restaurants?	1: no, not at all, 2: yes, sometimes, 3: yes, very often, 4: yes, exactly
		117	eat_mealtime_irregular	Lifestyle	category	Do you have regular meal times?	1: no, not at all, 2: yes, sometimes, 3: yes, very often, 4: yes, exactly
		118	eat_snack_often	Lifestyle	category	Do you often eat snacks?	1: no, not at all, 2: yes, sometimes, 3: yes, very often, 4: yes, exactly
		119	gut_enjoy	Lifestyle	category	Do you have a hobby or pleasure and feel that you are lively?	1: not at all, 2: rarely, 3: sometimes, 4: always
		120	gut_f_oligo_amount	Lifestyle	category	How much do you eat oligosaccharide at once?	1: less than 1 spoon, 2: 2 spoons, 3: 3 spoons, 4: more than 4 spoons
		121	gut_f_oligo_freq	Lifestyle	category	How often do you eat oligosaccharide a week?	1: more than twice a day, 2: once a day, 3: 4-6 times a week, 4: 2-3 times a week, 5: once a week, 6: less than once a week, 7: none
		122	gut_fatigue	Lifestyle	category	Do you feel tired?	1: not at all, 2: rarely, 3: sometimes, 4: always
		123	gut_smile	Lifestyle	category	Do you feel that you ofhen laugh?	1: not at all, 2: rarely, 3: sometimes, 4: always
		124	gut_stress	Lifestyle	category	Do you feel stressed?	1: not at all, 2: rarely, 3: sometimes, 4: always
		125	gut_well_being	Lifestyle	category	Do you feel that you are healthy?	1: not at all, 2: rarely, 3: sometimes, 4: always
		126	job	Lifestyle	factor	Are you currently working for over a month?	1: yes, 2: no
		127	job_class	Lifestyle	factor	What kind of work do you do?	1: sedentary work, 2: sedentary and standing work, 3: standing work, 4: physical labor
		128	job_time	Lifestyle	numeric	How many hours do you work a week?	time
		129	sleep_weekday_duration	Lifestyle	category	How long are you sleeping during the weekdays?	1: < 4 hours, 2: 4-6 hours, 3: 6-8 hours, 4: 8-10 hours, 5: ≥10 hours
		130	sleep_weekday_nap	Lifestyle	category	How long is your nap sleeping during the weekdays?	1: 0 hours, 2: >15 minutes, 3: 15-30 minutes, 4: 30-60 minutes, 5: 1-2 hours, 6: ≥2 hours
		131	sleep_weekend_duration	Lifestyle	category	How long are you sleeping during the weekend?	1: < 4 hours, 2: 4-6 hours, 3: 6-8 hours, 4: 8-10 hours, 5: ≥10 hours
		132	sleep_weekend_nap	Lifestyle	category	How long is your nap sleeping during the weekend?	1: 0 hours, 2: >15 minutes, 3: 15-30 minutes, 4: 30-60 minutes, 5: 1-2 hours, 6: ≥2 hours
		133	sleep_well	Lifestyle	factor	Is your sleeping quality good?	1: yes, 2: no
		134	smoke	Lifestyle	factor	Have you ever smoked?	1: current smoker, 2: ex-smoker, 3: never smoker
	*	The phenotype factors which has different answer values from each cohorts
