# Supplementary material for: Comprehensive analysis of gut microbiota of a healthy population and covariates affecting microbial variation in two large Japanese cohorts
Source: BMC Microbiol. 2021 May 20;21:151. doi: 10.1186/s12866-021-02215-0 (PMC8139087; doi:10.1186/s12866-021-02215-0)
Supplement: Supplementary file 2 — Additional file 2: TableS2. Comparison of phenotype data between two cohorts. [file 12866_2021_2215_MOESM2_ESM.xlsx]

## Sheet: Sheet1
		Supplementary table 2. Comparison of phenotype data between two cohorts
		Factor			NIBIOHN cohort (n=954)						MORINAGA cohort (n=642)
		factor_name	factor or numeric	factor category	MIN	MAX	MED	AVE	STDEV		MIN	MAX	MED	AVE	STDEV	Chi-squared test (p-val)	FDR
		sex	factor	Anthropometric	1	2	2	1.59015	0.492064		1	2	2	1.79907	0.401012	<0.001	<0.001
		gut_stool_time	factor	Bowel Habit	1	7	2	2.86988	1.48234		1	7	3	3.15781	1.53063	<0.001	<0.001
		exbehavior_ex1	factor	Physical Activity	1	2	1	1.2277	0.419569		1	2	1	1.30109	0.459091	<0.01	<0.01
		exbehavior_highschool	factor	Physical Activity	0	1	0	0.48847	0.500129		0	1	0	0.369735	0.48311	<0.001	<0.001
		exbehavior_junior	factor	Physical Activity	0	1	1	0.648847	0.477581		0	1	1	0.602184	0.489829	0.131512	0.164
		exbehavior_primary	factor	Physical Activity	0	1	0	0.333333	0.471652		0	1	0	0.354134	0.478624	0.415489	0.466
		exbehavior_university	factor	Physical Activity	0	1	0	0.226415	0.41873		0	1	0	0.173167	0.378687	<0.05	<0.05
		excercise	factor	Physical Activity	1	2	2	1.6212	0.485344		1	2	2	1.77057	0.4208	<0.001	<0.001
		excercise_ball	factor	Physical Activity	0	1	0	0.0587002	0.235186		0	1	0	0.0205696	0.142051	<0.001	<0.01
		excercise_combat	factor	Physical Activity	0	1	0	0.00838574	0.0912368		0	0	0	0	0	0.0858543	0.121
		excercise_dance	factor	Physical Activity	0	1	0	0.0419287	0.200531		0	1	0	0.0205696	0.142051	<0.05	<0.05
		excercise_jog	factor	Physical Activity	0	1	0	0.0796646	0.270915		0	1	0	0.0411392	0.19877	<0.01	<0.01
		excercise_muscle	factor	Physical Activity	0	1	0	0.102725	0.303759		0	1	0	0.0537975	0.225796	<0.01	<0.01
		excercise_stretch	factor	Physical Activity	0	1	0	0.0870021	0.281986		0	1	0	0.0601266	0.23791	<0.05	<0.05
		excercise_swim	factor	Physical Activity	0	1	0	0.0828092	0.275738		0	1	0	0.0126582	0.111883	<0.001	<0.001
		excercise_walking	factor	Physical Activity	0	1	0	0.104822	0.306484		0	1	0	0.0870253	0.282095	0.610531	0.624
		physical_activity	factor	Physical Activity	1	2	1	1.42707	0.494913		1	2	2	1.53906	0.498862	<0.001	<0.01
		walking_speed	factor	Physical Activity	1	2	1	1.42962	0.495282		1	2	1	1.45469	0.498332	0.107776	0.142
		gut_med_his_asthma_01	factor	Medical Histories	1	4	4	3.83648	0.583518		1	4	4	3.95794	0.330141	<0.001	<0.001
		gut_med_his_atopy_01	factor	Medical Histories	1	4	4	3.82495	0.607548		1	4	4	3.97664	0.218667	<0.001	<0.001
		gut_med_his_cd_01	factor	Medical Histories	4	4	4	4	0		4	4	4	4	0	1	1
		gut_med_his_cu_01	factor	Medical Histories	2	4	4	3.99161	0.129301		4	4	4	4	0	0.341751	0.393
		gut_med_his_drymouth_01	factor	Medical Histories	1	4	4	3.99266	0.116564		4	4	4	4	0	0.256462	0.31
		gut_med_his_hives_01	factor	Medical Histories	1	4	4	3.82914	0.554624		4	4	4	4	0	<0.001	<0.001
		gut_med_his_pollen_allergy_01	factor	Medical Histories	1	4	4	3.25996	1.15236		1	4	4	3.92835	0.411807	<0.001	<0.001
		gut_med_his_ra_01	factor	Medical Histories	1	4	4	3.98113	0.228275		1	4	4	3.98598	0.204756	0.747611	0.748
		gut_med_his_rhinitis_01	factor	Medical Histories	1	4	4	3.6761	0.743573		1	4	4	3.94704	0.379258	<0.001	<0.001
		gut_med_his_thyroid_01	factor	Medical Histories	1	4	4	3.9434	0.370677		1	4	4	3.92523	0.437	0.554751	0.58
		med_his_back_01	factor	Medical Histories	1	4	4	3.76939	0.655325		1	4	4	3.99065	0.136504	<0.001	<0.001
		med_his_bone_01	factor	Medical Histories	1	4	4	3.92138	0.468419		1	4	4	3.96885	0.293924	0.108992	0.142
		med_his_can_01	factor	Medical Histories	1	4	4	3.89518	0.473337		1	4	4	3.95483	0.324963	<0.001	<0.01
		med_his_dm_01	factor	Medical Histories	1	4	4	3.90881	0.505028		1	4	4	3.94704	0.391404	0.325211	0.384
		med_his_hd_01	factor	Medical Histories	1	4	4	3.90356	0.450169		1	4	4	3.98442	0.184603	<0.001	<0.01
		med_his_ht_01	factor	Medical Histories	1	4	4	3.58805	1.00529		1	4	4	3.79595	0.751773	<0.001	<0.001
		med_his_ihd_01	factor	Medical Histories	1	4	4	3.96855	0.29875		4	4	4	4	0	0.110984	0.142
		med_his_kid_01	factor	Medical Histories	1	4	4	3.98428	0.20682		4	4	4	4	0	0.536751	0.574
		med_his_knee_01	factor	Medical Histories	1	4	4	3.83857	0.578688		1	4	4	3.99221	0.130767	<0.001	<0.001
		med_his_lipid_01	factor	Medical Histories	1	4	4	3.57233	0.949683		1	4	4	3.85358	0.63717	<0.001	<0.001
		med_his_mood_01	factor	Medical Histories	1	4	4	3.90252	0.491196		1	4	4	3.99065	0.167313	<0.001	<0.01
		med_his_str_01	factor	Medical Histories	1	4	4	3.95702	0.319427		1	4	4	3.98754	0.176198	0.0867045	0.121
		q_gut_med_his_ibs_01	factor	Medical Histories	2	4	4	3.98323	0.182474		4	4	4	4	0	0.0858543	0.121
		weight_20	factor	Medical Histories	1	2	2	1.75341	0.431252		1	2	2	1.73626	0.441004	0.456108	0.5
		area	factor	Lifestyle	2	9	5	5.2631	1.66091		1	11	6	5.86137	2.98532	<0.001	<0.001
		job	factor	Lifestyle	1	2	1	1.22036	0.414705		1	2	1	1.33956	0.47393	<0.001	<0.001
		job_class	factor	Lifestyle	0	4	2	1.68553	1.1642		0	4	1	1.31406	1.17344	<0.001	<0.001
		sleep_well	factor	Lifestyle	1	2	1	1.29665	0.457019		1	2	1	1.36817	0.482686	<0.05	<0.05
		smoke	factor	Lifestyle	1	3	3	2.58491	0.637761		1	3	3	2.74063	0.543771	<0.001	<0.001
		Vector			NIBIOHN cohort (n=954)						MORINAGA cohort (n=642)
		factor_name	factor or numeric	factor category	MIN	MAX	MED	AVE	STDEV		MIN	MAX	MED	AVE	STDEV	Wilcoxon rank sum test (p-val)	FDR
		age	category	Anthropometric	20	80	51	51.3061	15.1462		21	83	45	46.6168	11.639	<0.001	<0.001
		bmi	numeric	Anthropometric	15.1844	36.5581	22.1758	22.4943	3.09701		14.1994	42.0137	21.5206	22.2963	3.56031	<0.05	<0.05
		height	numeric	Anthropometric	139.7	187	161.2	162.178	8.79296		145	191.9	159.75	160.593	7.41748	<0.01	<0.01
		weight	numeric	Anthropometric	33.8	113.5	57.8	59.4387	11.0943		35	113	55.5	57.6548	10.9337	<0.01	<0.01
		gut_habit_stool_freq	category	Bowel Habit	1	6	6	5.09434	1.37032		1	6	5	4.31406	1.93391	<0.001	<0.001
	*	gut_habit_stool_poot	category	Bowel Habit	1	3	2	2.04612	0.600778		1	4	2	2.32488	0.745781	<0.001	<0.001
	*	gut_stool_amount	category	Bowel Habit	1	8	4	4.30745	1.87052		1	12	4	4.19249	2.26023	<0.05	<0.05
	*	gut_stool_color	category	Bowel Habit	1	6	4	4.05037	0.986028		1	18	12	11.4905	3.52845	<0.001	<0.001
		gut_stool_feel	category	Bowel Habit	1	3	2	1.73529	0.612947		1	3	2	1.77188	0.669821	<0.001	<0.001
		gut_stool_shape	category	Bowel Habit	1	7	4	3.93599	1.14546		1	6	4	3.6129	1.27564	<0.001	<0.001
	*	gut_stool_smell	category	Bowel Habit	1	3	2	1.93284	0.503874		1	4	2	2.32081	0.709578	<0.001	<0.001
		Beer	numeric	Dietary Habit	0	795.612	1.62533	48.3187	92.3953		0	837.029	0	31.2823	92.5001	<0.001	<0.001
		Black tea and oolong tea	numeric	Dietary Habit	0	717.279	10.0332	47.5872	84.4408		0	535.173	10.9121	45.8193	78.3978	0.482251	0.591
		Boiled rice	numeric	Dietary Habit	0	393.098	143.805	149.832	69.0518		0	406.606	129.924	131.487	65.0383	<0.001	<0.001
		Bread	numeric	Dietary Habit	0	128.955	14.2405	19.2694	16.2979		0	102.616	22.9181	24.4744	16.3671	<0.001	<0.001
		Cabbage	numeric	Dietary Habit	0	141.187	19.1308	24.2511	18.5392		0	119.731	19.3676	23.22	16.543	0.628321	0.729
		Cake	numeric	Dietary Habit	0	88.8127	8.85291	12.4536	12.4107		0	86.5911	15.4703	18.5611	15.261	<0.001	<0.001
		Carrot and squash	numeric	Dietary Habit	0	80.678	10.8994	13.6235	10.4997		0	68.4177	10.0663	12.2508	9.51252	<0.05	0.067
		Chicken	numeric	Dietary Habit	0	84.043	15.5984	15.9482	10.8875		0	68.7439	15.3326	16.0697	11.4248	0.781475	0.839
		Chinese noodles	numeric	Dietary Habit	0	71.2215	6.20556	8.84898	9.26193		0	69.4236	7.49155	10.6253	10.6685	<0.01	<0.01
		Citrus fruits	numeric	Dietary Habit	0	217.92	6.64995	14.085	19.3122		0	140.474	6.45538	13.1649	17.1281	0.864613	0.906
		Coffee	numeric	Dietary Habit	0	995.115	114.131	140.221	120.327		0	782.693	107.208	140.249	112.64	0.777015	0.839
		Coke	numeric	Dietary Habit	0	508.207	8.25997	24.5058	48.7877		0	314.821	8.66154	20.2804	36.0208	0.901683	0.931
		Cooking oil	numeric	Dietary Habit	0	16.799	5.92004	6.09132	2.60505		0	17.3321	6.33641	6.49489	2.57335	<0.05	<0.05
		Cooking salt	numeric	Dietary Habit	0	9.95234	1.84951	1.97256	0.908974		0.20853	3.50774	1.80964	1.83268	0.534781	0.343388	0.439
		Cooking sugar	numeric	Dietary Habit	0	8.64307	1.64388	1.79369	1.0756		0	5.58412	1.63648	1.80563	1.05295	0.676381	0.764
		Crackers	numeric	Dietary Habit	0	47.1758	5.14158	8.41364	7.93507		0	92.2966	9.20364	11.5426	11.0936	<0.001	<0.001
		Dried fish	numeric	Dietary Habit	0	57.6202	6.81996	9.60279	8.3356		0	52.602	6.54475	9.36027	8.54442	0.244603	0.318
		Egg	numeric	Dietary Habit	0	82.4818	21.4022	22.9833	13.3455		0	109.648	22.1488	24.1798	14.6405	0.36837	0.458
		Fatty fish	numeric	Dietary Habit	0	55.1743	7.44093	9.62335	7.55541		0	83.2478	6.50245	8.43537	7.96005	<0.001	<0.01
		Fruit and vegetable juice	numeric	Dietary Habit	0	331.45	7.27404	21.5772	38.8088		0	384.509	8.02808	21.3128	39.5443	0.715885	0.792
		Green and yellow vegetables	numeric	Dietary Habit	0	130.861	18.1319	25.0405	22.6739		0	146.727	17.315	22.8294	21.767	0.1704	0.228
		Green tea	numeric	Dietary Habit	0	1150.89	56.422	110.919	132.391		0	771.238	67.1389	120.652	134.211	0.355361	0.448
		Ham	numeric	Dietary Habit	0	24.0194	3.12241	4.59913	4.12034		0	24.1398	3.43867	4.95256	4.22009	0.145286	0.197
		Ice cream	numeric	Dietary Habit	0	92.5575	5.26782	9.72128	13.1866		0	138.193	6.77137	12.6097	16.7847	<0.001	<0.001
		Japanese cake	numeric	Dietary Habit	0	41.7992	2.63319	4.32519	5.10917		0	39.0873	3.17356	4.66895	4.85124	<0.01	<0.05
		Japanese white radish and turnip	numeric	Dietary Habit	0	87.394	12.1637	14.5614	12.9869		0	87.0944	8.87071	12.3749	11.8196	<0.001	<0.01
		Lean fish	numeric	Dietary Habit	0	67.2143	7.13923	9.6368	8.65297		0	44.0409	6.5289	7.88149	6.67625	<0.01	<0.01
		Liver meat	numeric	Dietary Habit	0	29.9096	0	0.836657	1.74423		0	12.9267	0	0.517768	1.08786	<0.001	<0.01
		Low fat dairy products	numeric	Dietary Habit	0	246.957	0	19.2248	39.7139		0	209.166	0	20.266	38.4191	0.105759	0.151
		Mayonnaise	numeric	Dietary Habit	0	60.2997	3.08499	4.09838	4.9405		0	18.5729	3.32692	3.91091	2.96547	<0.05	0.069
		Miso soup	numeric	Dietary Habit	0	406.718	61.9928	72.2024	49.1609		0	755.331	64.6718	79.0393	60.0206	<0.05	0.069
		Mushroom	numeric	Dietary Habit	0	50.4238	6.21658	7.5686	6.02999		0	33.4534	6.68485	7.77351	5.47749	0.11869	0.167
		Natto	numeric	Dietary Habit	0	65.5284	7.24259	10.2889	10.7075		0	67.7908	6.09328	9.66462	10.5636	0.797427	0.846
		Normal fat dairy products	numeric	Dietary Habit	0	262.184	44.2778	53.1081	49.7524		0	354.591	59.8279	62.0299	54.6232	<0.05	<0.05
		Other fruits	numeric	Dietary Habit	0	165.8	16.2486	22.784	23.2792		0	115.686	10.1754	19.8648	20.6198	<0.01	<0.01
		Pasta	numeric	Dietary Habit	0	291.554	5.89891	8.73728	15.2374		0	62.9443	6.3142	8.17132	7.60365	<0.05	<0.05
		Persimmon and strawberry	numeric	Dietary Habit	0	84.8791	4.02162	9.12226	14.0512		0	94.9797	4.14715	8.43217	12.4334	0.7192	0.792
		Pickles (green and yellow vegetables)	numeric	Dietary Habit	0	34.3184	0.962298	2.5697	4.34322		0	34.2088	0.915602	2.88971	4.86825	0.978801	0.979
		Pickles (other vegetables)	numeric	Dietary Habit	0	71.5279	1.61173	4.10688	5.95473		0	52.2291	0.951364	2.85659	4.91439	<0.001	<0.001
		Pork and beef	numeric	Dietary Habit	0	130.296	18.9013	20.8801	12.781		0	137.488	19.2868	21.4913	12.9766	0.970616	0.979
		Potato	numeric	Dietary Habit	0	159.267	22.3722	25.9224	21.3344		0	123.859	18.1267	23.3213	19.1814	<0.05	<0.05
		Raw vegetables	numeric	Dietary Habit	0	106.125	15.5279	17.9244	13.8106		0	89.4172	13.1732	15.9403	12.3658	<0.01	<0.01
		Root vegetables	numeric	Dietary Habit	0	112.167	19.3987	23.2597	17.262		0	102.626	16.9472	21.4033	16.3669	<0.05	<0.05
		Sake	numeric	Dietary Habit	0	387.933	0	6.25868	24.9745		0	209.704	0	3.32134	18.2688	<0.01	<0.01
		Seaweed	numeric	Dietary Habit	0	51.4823	5.5775	7.23316	6.66512		0	48.1083	4.6592	6.62287	6.44131	0.194851	0.257
		Shochu	numeric	Dietary Habit	0	140.691	0	8.50601	21.6087		0	173.316	0	5.01045	17.1129	<0.01	<0.01
		Small fish	numeric	Dietary Habit	0	75.9598	2.63207	4.28166	6.74022		0	50.5821	2.29299	3.45569	5.98806	<0.01	<0.05
		Soba	numeric	Dietary Habit	0	74.8353	5.3178	7.37675	8.98807		0	72.7372	4.55633	5.49962	6.99409	<0.001	<0.001
		Soup of noodles	numeric	Dietary Habit	0	264.596	31.3529	37.9226	28.6793		0	283.715	31.7239	38.4832	29.5255	0.491359	0.594
		Soy sauce	numeric	Dietary Habit	0.329792	36.7709	0.843354	1.05632	1.67441		0.28601	2.30896	0.831624	0.887397	0.30404	0.909425	0.931
		Squid, octopus, shrimp or shellfish	numeric	Dietary Habit	0	99.9394	5.00509	7.23269	7.2757		0	115.8	4.3996	6.36658	7.74572	<0.01	<0.01
		Sugar	numeric	Dietary Habit	0	277.781	0	5.43221	29.6567		0	13.4897	0	0.64792	1.71952	<0.01	<0.05
		Tofu	numeric	Dietary Habit	0	180.077	25.0217	30.8886	23.237		0	200.642	23.7029	30.6599	25.2113	0.136244	0.188
		Tomato	numeric	Dietary Habit	0	106.178	10.9001	15.2114	15.5325		0	86.0115	8.20176	13.7909	14.3009	<0.05	0.058
		Tuna	numeric	Dietary Habit	0	37.7849	1.67881	2.09442	3.13819		0	21.7631	1.77096	2.03498	2.35883	<0.01	<0.01
		Udon	numeric	Dietary Habit	0	74.8353	7.41591	10.1336	10.2832		0	202.801	6.54801	9.7208	13.3173	<0.05	0.052
		Whiskey	numeric	Dietary Habit	0	97.7424	0	1.02256	6.81417		0	89.1631	0	0.848564	5.84401	0.675945	0.764
		Wine	numeric	Dietary Habit	0	296.002	0	5.86974	22.8333		0	134.714	0	4.54921	16.9479	0.587199	0.7
		eat_drink_beer	category	Lifestyle	1	4	1	1.79119	1.10168		1	4	1	1.482	0.850542	<0.001	<0.001
		eat_drinkingparty_often	category	Lifestyle	1	4	1	1.54145	0.782297		1	4	1	1.34223	0.628708	<0.001	<0.001
		eat_fast	category	Lifestyle	1	4	2	2.15635	1.05505		1	4	2	2.26761	0.978803	<0.01	<0.05
		eat_fastfood	category	Lifestyle	1	4	1	1.24029	0.504156		1	4	2	1.70892	0.676358	<0.001	<0.001
		eat_mealtime_irregular	category	Lifestyle	1	4	1	1.68206	0.866427		1	4	2	1.79968	0.855758	<0.001	<0.01
		eat_snack_often	category	Lifestyle	1	4	2	1.95488	0.921875		1	4	3	2.76332	0.936996	<0.001	<0.001
		gut_enjoy	category	Lifestyle	1	4	3	3.06716	0.787042		1	4	3	2.71811	0.820231	<0.001	<0.001
		gut_f_oligo_amount	category	Lifestyle	0	4	0	0.0838574	0.413938		0	4	0	0.238924	0.607563	<0.001	<0.001
		gut_f_oligo_freq	category	Lifestyle	1	7	7	6.78616	0.970919		1	7	7	6.52839	1.25311	<0.001	<0.001
		gut_fatigue	category	Lifestyle	1	4	3	2.78804	0.756751		1	4	3	2.75392	0.76251	0.613819	0.722
		gut_smile	category	Lifestyle	1	4	3	2.90241	0.78049		1	4	3	2.79121	0.782303	<0.05	<0.05
		gut_stress	category	Lifestyle	1	4	3	2.61805	0.816691		1	4	3	2.74608	0.805071	<0.01	<0.05
		gut_well_being	category	Lifestyle	1	4	3	3.05247	0.776071		1	4	3	2.82938	0.772934	<0.001	<0.001
		job_time	numeric	Lifestyle	0	96	40	29.7419	19.9792		0	77	25	23.2874	20.5288	<0.001	<0.001
		sleep_weekday_duration	category	Lifestyle	1	5	3	3.01472	0.536846		1	4	3	2.68847	0.593378	<0.001	<0.001
		sleep_weekday_nap	category	Lifestyle	1	6	1	1.85279	1.39827		1	6	1	1.55469	1.08344	<0.01	<0.01
		sleep_weekend_duration	category	Lifestyle	1	5	3	3.38381	0.641471		1	5	3	2.99685	0.605391	<0.001	<0.001
		sleep_weekend_nap	category	Lifestyle	1	6	1	2.10936	1.80893		1	6	1	2.12421	1.51797	<0.05	<0.05
	*	The phenotype factors which has different answer values from each cohorts
