# Supplementary material for: Comprehensive analysis of gut microbiota of a healthy population and covariates affecting microbial variation in two large Japanese cohorts
Source: BMC Microbiol. 2021 May 20;21:151. doi: 10.1186/s12866-021-02215-0 (PMC8139087; doi:10.1186/s12866-021-02215-0)
Supplement: Supplementary file 4 — Additional file 4: TableS4. Correlation analysis of selected four phenotype factors after non-redundant covariates analysis and dominant gut bacteria (FDR<0.05). [file 12866_2021_2215_MOESM4_ESM.xlsx]

## Sheet: Supple.table 4
	Supplementary table 4. Correlation analysis of selected four phenotype factors after non-redundant covariates analysis and dominant gut bacteria (FDR<0.05)
	NIBIOHN cohort		Vector
			Taxonomy_Genus	factor	p-val	FDR	bonferroni	r (Spearman)
			D.1..Bacteroidetes_D.2..Bacteroidia_D.3..Bacteroidales_D.4..Porphyromonadaceae_D.5..Parabacteroides	gut_stool_shape	1.93574e-05	0	0.004	-0.137909
			D.1..Proteobacteria_D.2..Gammaproteobacteria_D.3..Enterobacteriales_D.4..Enterobacteriaceae_D.5..Escherichia.Shigella	gut_stool_shape	0.000775024	0.004	0.167	-0.108712
		†	D.1..Actinobacteria_D.2..Actinobacteria_D.3..Bifidobacteriales_D.4..Bifidobacteriaceae_D.5..Bifidobacterium	gut_stool_shape	1.07248e-06	0	0	-0.157232
			D.1..Firmicutes_D.2..Clostridia_D.3..Clostridiales_D.4..Ruminococcaceae_D.5..Subdoligranulum	gut_stool_shape	0.00245117	0.009	0.529	-0.0980211
			D.1..Firmicutes_D.2..Clostridia_D.3..Clostridiales_D.4..Lachnospiraceae_D.5...Ruminococcus..torques.group	gut_stool_shape	0.0185436	0.049	1	-0.0762613
		†	D.1..Bacteroidetes_D.2..Bacteroidia_D.3..Bacteroidales_D.4..Rikenellaceae_D.5..Alistipes	gut_stool_shape	4.66172e-11	0	0	-0.211062
			D.1..Bacteroidetes_D.2..Bacteroidia_D.3..Bacteroidales_D.4..Prevotellaceae_D.5..Prevotella.9	gut_stool_shape	7.46792e-05	0.001	0.016	0.127945
			D.1..Bacteroidetes_D.2..Bacteroidia_D.3..Bacteroidales_D.4..Bacteroidaceae_D.5..Bacteroides	gut_stool_shape	0.000454278	0.002	0.098	-0.113365
			D.1..Bacteroidetes_D.2..Bacteroidia_D.3..Bacteroidales_D.4..Porphyromonadaceae_D.5..Parabacteroides	gut_habit_stool_freq	0.000301895	0.002	0.065	-0.11675
			D.1..Proteobacteria_D.2..Gammaproteobacteria_D.3..Enterobacteriales_D.4..Enterobacteriaceae_D.5..Escherichia.Shigella	gut_habit_stool_freq	0.00184814	0.008	0.399	-0.100683
		†	D.1..Actinobacteria_D.2..Actinobacteria_D.3..Bifidobacteriales_D.4..Bifidobacteriaceae_D.5..Bifidobacterium	gut_habit_stool_freq	1.37642e-05	0	0.003	-0.140246
		†	D.1..Firmicutes_D.2..Clostridia_D.3..Clostridiales_D.4..Ruminococcaceae_D.5..Subdoligranulum	gut_habit_stool_freq	1.42782e-06	0	0	-0.155343
		†	D.1..Firmicutes_D.2..Clostridia_D.3..Clostridiales_D.4..Lachnospiraceae_D.5..Blautia	gut_habit_stool_freq	0.00016677	0.001	0.036	0.121593
			D.1..Firmicutes_D.2..Clostridia_D.3..Clostridiales_D.4..Lachnospiraceae_D.5..Anaerostipes	gut_habit_stool_freq	1.74965e-05	0	0.004	0.138555
			D.1..Fusobacteria_D.2..Fusobacteriia_D.3..Fusobacteriales_D.4..Fusobacteriaceae_D.5..Fusobacterium	gut_habit_stool_freq	4.26252e-05	0	0.009	0.1321
		†	D.1..Bacteroidetes_D.2..Bacteroidia_D.3..Bacteroidales_D.4..Rikenellaceae_D.5..Alistipes	gut_habit_stool_freq	0	0	0	-0.315513
		†	D.1..Bacteroidetes_D.2..Bacteroidia_D.3..Bacteroidales_D.4..Porphyromonadaceae_D.5..Parabacteroides	age	0	0	0	-0.277385
			D.1..Proteobacteria_D.2..Betaproteobacteria_D.3..Burkholderiales_D.4..Alcaligenaceae_D.5..Sutterella	age	0.00424256	0.015	0.916	-0.0925037
			D.1..Proteobacteria_D.2..Gammaproteobacteria_D.3..Enterobacteriales_D.4..Enterobacteriaceae_D.5..Enterobacter	age	0	0	0	0.267762
			D.1..Actinobacteria_D.2..Actinobacteria_D.3..Bifidobacteriales_D.4..Bifidobacteriaceae_D.5..Bifidobacterium	age	1.70619e-12	0	0	-0.225805
			D.1..Firmicutes_D.2..Clostridia_D.3..Clostridiales_D.4..Ruminococcaceae_D.5..Faecalibacterium	age	0.000197205	0.001	0.043	0.120243
		†	D.1..Firmicutes_D.2..Clostridia_D.3..Clostridiales_D.4..Lachnospiraceae_D.5..Blautia	age	0.0023871	0.009	0.516	-0.098227
		†	D.1..Firmicutes_D.2..Clostridia_D.3..Clostridiales_D.4..Lachnospiraceae_D.5..Roseburia	age	0.000265881	0.002	0.057	0.117802
			D.1..Firmicutes_D.2..Clostridia_D.3..Clostridiales_D.4..Lachnospiraceae_D.5..Lachnoclostridium	age	0.00138518	0.006	0.299	-0.103388
			D.1..Bacteroidetes_D.2..Bacteroidia_D.3..Bacteroidales_D.4..Prevotellaceae_D.5..Prevotella.9	age	4.72223e-06	0	0.001	0.14756
			D.1..Bacteroidetes_D.2..Bacteroidia_D.3..Bacteroidales_D.4..Bacteroidaceae_D.5..Bacteroides	age	3.18154e-10	0	0	-0.201801
			D.1..Firmicutes_D.2..Clostridia_D.3..Clostridiales_D.4..Lachnospiraceae_D.5..Blautia	Coffee	0.00826843	0.024	1	-0.0854581
			D.1..Fusobacteria_D.2..Fusobacteriia_D.3..Fusobacteriales_D.4..Fusobacteriaceae_D.5..Fusobacterium	Coffee	0.0059803	0.02	1	-0.0889378
			D.1..Bacteroidetes_D.2..Bacteroidia_D.3..Bacteroidales_D.4..Rikenellaceae_D.5..Alistipes	Coffee	0.00381746	0.013	0.825	0.0935771
			D.1..Bacteroidetes_D.2..Bacteroidia_D.3..Bacteroidales_D.4..Prevotellaceae_D.5..Prevotella.9	Coffee	0.0102941	0.03	1	0.0830359
			D.1..Bacteroidetes_D.2..Bacteroidia_D.3..Bacteroidales_D.4..Porphyromonadaceae_D.5..Parabacteroides	Normal.fat.dairy.products	0.00304044	0.011	0.657	-0.0958554
			D.1..Actinobacteria_D.2..Actinobacteria_D.3..Bifidobacteriales_D.4..Bifidobacteriaceae_D.5..Bifidobacterium	Normal.fat.dairy.products	0.00355376	0.013	0.768	0.0942987
			D.1..Firmicutes_D.2..Clostridia_D.3..Clostridiales_D.4..Ruminococcaceae_D.5..Faecalibacterium	Normal.fat.dairy.products	1.5207e-05	0	0.003	0.139546
			D.1..Firmicutes_D.2..Clostridia_D.3..Clostridiales_D.4..Lachnospiraceae_D.5..Roseburia	Normal.fat.dairy.products	0.0064644	0.02	1	0.0881123
			D.1..Firmicutes_D.2..Clostridia_D.3..Clostridiales_D.4..Lachnospiraceae_D.5...Ruminococcus..torques.group	Normal.fat.dairy.products	0.0109543	0.032	1	-0.0823381
			D.1..Firmicutes_D.2..Clostridia_D.3..Clostridiales_D.4..Lachnospiraceae_D.5..Lachnoclostridium	Normal.fat.dairy.products	0.00186496	0.008	0.403	-0.100597
			D.1..Fusobacteria_D.2..Fusobacteriia_D.3..Fusobacteriales_D.4..Fusobacteriaceae_D.5..Fusobacterium	Normal.fat.dairy.products	0.0136151	0.039	1	-0.0798576
			D.1..Proteobacteria_D.2..Gammaproteobacteria_D.3..Enterobacteriales_D.4..Enterobacteriaceae_D.5..Escherichia.Shigella	Udon	0.00123721	0.005	0.267	0.104431
			D.1..Proteobacteria_D.2..Gammaproteobacteria_D.3..Enterobacteriales_D.4..Enterobacteriaceae_D.5..Enterobacter	Udon	0.000260601	0.002	0.056	0.117967
			D.1..Firmicutes_D.2..Clostridia_D.3..Clostridiales_D.4..Ruminococcaceae_D.5..Faecalibacterium	Udon	0.00765046	0.023	1	-0.0863032
			D.1..Firmicutes_D.2..Clostridia_D.3..Clostridiales_D.4..Lachnospiraceae_D.5..Fusicatenibacter	Udon	0.000394257	0.002	0.085	-0.11451
			D.1..Firmicutes_D.2..Clostridia_D.3..Clostridiales_D.4..Lachnospiraceae_D.5..Blautia	Udon	0.000159811	0.001	0.035	-0.121934
			D.1..Firmicutes_D.2..Clostridia_D.3..Clostridiales_D.4..Lachnospiraceae_D.5...Eubacterium..hallii.group	Udon	0.0011586	0.005	0.25	-0.105033
			D.1..Actinobacteria_D.2..Actinobacteria_D.3..Bifidobacteriales_D.4..Bifidobacteriaceae_D.5..Bifidobacterium	eat_drink_beer	0.000479843	0.002	0.104	-0.112896
			D.1..Firmicutes_D.2..Clostridia_D.3..Clostridiales_D.4..Ruminococcaceae_D.5..Faecalibacterium	eat_drink_beer	5.06101e-07	0	0	-0.161881
			D.1..Firmicutes_D.2..Clostridia_D.3..Clostridiales_D.4..Ruminococcaceae_D.5..Subdoligranulum	eat_drink_beer	0.00190681	0.008	0.412	-0.100438
			D.1..Firmicutes_D.2..Clostridia_D.3..Clostridiales_D.4..Lachnospiraceae_D.5..Lachnoclostridium	eat_drink_beer	0.000247794	0.001	0.054	0.118443
			D.1..Fusobacteria_D.2..Fusobacteriia_D.3..Fusobacteriales_D.4..Fusobacteriaceae_D.5..Fusobacterium	eat_drink_beer	0.000795136	0.004	0.172	0.108484
			Factor					Average
			Taxonomy_Genus	factor	p-val	FDR	bonferroni	0	1 (male)	2 (female)	3	4	5	6	7	8	9
			D.1..Bacteroidetes_D.2..Bacteroidia_D.3..Bacteroidales_D.4..Porphyromonadaceae_D.5..Parabacteroides	area	2.03899e-10	0	0			1.01	1.12714	1.65158	1.96262		3.22333	3.24326	3.5963
			D.1..Proteobacteria_D.2..Betaproteobacteria_D.3..Burkholderiales_D.4..Alcaligenaceae_D.5..Sutterella	area	0.000340633	0.002	0.074			0.39	0.441429	0.998204	1.68532		0.956667	1.23225	1.6837
			D.1..Proteobacteria_D.2..Gammaproteobacteria_D.3..Enterobacteriales_D.4..Enterobacteriaceae_D.5..Enterobacter	area	0.00569822	0.019	1			1.76	5.26429	1.59185	0.913162		3.56667	0.0840449	0.496848
			D.1..Actinobacteria_D.2..Actinobacteria_D.3..Bifidobacteriales_D.4..Bifidobacteriaceae_D.5..Bifidobacterium	area	0.00225698	0.009	0.488			0	3.22857	3.44568	5.69105		4.65667	3.45742	4.20837
			D.1..Firmicutes_D.2..Clostridia_D.3..Clostridiales_D.4..Ruminococcaceae_D.5..Faecalibacterium	area	3.34324e-29	0	0			22.16	11.3571	12.8821	7.17835		8.95333	7.17742	5.69891
			D.1..Firmicutes_D.2..Clostridia_D.3..Clostridiales_D.4..Lachnospiraceae_D.5..Fusicatenibacter	area	8.14985e-06	0	0.002			0.07	0.482857	0.870697	1.32375		1.09333	1.00652	0.721739
			D.1..Firmicutes_D.2..Clostridia_D.3..Clostridiales_D.4..Lachnospiraceae_D.5..Blautia	area	2.10668e-14	0	0			0.47	3.02429	3.4415	6.11676		4.42667	3.99011	5.15239
			D.1..Firmicutes_D.2..Clostridia_D.3..Clostridiales_D.4..Lachnospiraceae_D.5..Anaerostipes	area	0.0142913	0.04	1			0.21	0.554286	1.24743	1.64329		1.12	0.956292	1.4138
			D.1..Firmicutes_D.2..Clostridia_D.3..Clostridiales_D.4..Lachnospiraceae_D.5..Roseburia	area	4.66094e-05	0	0.01			1.22	2.69286	3.46265	2.38183		1.19667	2.65326	2.34739
			D.1..Firmicutes_D.2..Clostridia_D.3..Clostridiales_D.4..Lachnospiraceae_D.5..Lachnoclostridium	area	9.94406e-07	0	0			0.11	0.548571	0.947078	1.6101		1.89333	1.15034	1.25359
			D.1..Bacteroidetes_D.2..Bacteroidia_D.3..Bacteroidales_D.4..Bacteroidaceae_D.5..Bacteroides	area	2.25311e-08	0	0			3.58	22.5871	28.3206	27.4929		35.6533	36.7644	38.0991
			D.1..Proteobacteria_D.2..Betaproteobacteria_D.3..Burkholderiales_D.4..Alcaligenaceae_D.5..Sutterella	sex	0.00369089	0.013	0.797		1.59706	1.19785
		†	D.1..Actinobacteria_D.2..Actinobacteria_D.3..Bifidobacteriales_D.4..Bifidobacteriaceae_D.5..Bifidobacterium	sex	0.0150216	0.042	1		3.7411	4.91606
		†	D.1..Firmicutes_D.2..Clostridia_D.3..Clostridiales_D.4..Ruminococcaceae_D.5..Faecalibacterium	sex	4.44312e-18	0	0		6.73931	11.1083
		†	D.1..Firmicutes_D.2..Clostridia_D.3..Clostridiales_D.4..Ruminococcaceae_D.5..Subdoligranulum	sex	1.98037e-05	0	0.004		1.65657	2.30739
			D.1..Firmicutes_D.2..Clostridia_D.3..Clostridiales_D.4..Lachnospiraceae_D.5..Blautia	sex	0.00439247	0.015	0.949		5.23956	4.40229
			D.1..Firmicutes_D.2..Clostridia_D.3..Clostridiales_D.4..Lachnospiraceae_D.5..Roseburia	sex	0.0183849	0.049	1		2.54974	3.01405
		†	D.1..Firmicutes_D.2..Clostridia_D.3..Clostridiales_D.4..Lachnospiraceae_D.5..Lachnoclostridium	sex	0.0152503	0.042	1		1.41179	1.16327
			D.1..Fusobacteria_D.2..Fusobacteriia_D.3..Fusobacteriales_D.4..Fusobacteriaceae_D.5..Fusobacterium	sex	2.61255e-07	0	0		2.0387	0.386679
		†	D.1..Bacteroidetes_D.2..Bacteroidia_D.3..Bacteroidales_D.4..Rikenellaceae_D.5..Alistipes	sex	1.96682e-07	0	0		0.909693	1.773
		†	D.1..Bacteroidetes_D.2..Bacteroidia_D.3..Bacteroidales_D.4..Prevotellaceae_D.5..Prevotella.9	sex	4.60059e-05	0	0.01		8.71829	4.673
			D.1..Bacteroidetes_D.2..Bacteroidia_D.3..Bacteroidales_D.4..Porphyromonadaceae_D.5..Parabacteroides	excercise	0.00268869	0.01	0.581		1.77319	2.32214
			D.1..Actinobacteria_D.2..Actinobacteria_D.3..Bifidobacteriales_D.4..Bifidobacteriaceae_D.5..Bifidobacterium	excercise	0.00772624	0.023	1		3.62734	4.93297
			D.1..Firmicutes_D.2..Clostridia_D.3..Clostridiales_D.4..Ruminococcaceae_D.5..Faecalibacterium	excercise	3.23992e-21	0	0		12.3109	7.49171
			D.1..Firmicutes_D.2..Clostridia_D.3..Clostridiales_D.4..Lachnospiraceae_D.5..Blautia	excercise	0.000336489	0.002	0.073		4.08546	5.15343
			D.1..Bacteroidetes_D.2..Bacteroidia_D.3..Bacteroidales_D.4..Bacteroidaceae_D.5..Bacteroides	excercise	5.61763e-06	0	0.001		26.2862	31.6959
			D.1..Bacteroidetes_D.2..Bacteroidia_D.3..Bacteroidales_D.4..Porphyromonadaceae_D.5..Parabacteroides	job_class	0.00055256	0.003	0.119	1.45976	2.47995	2.42978	2.10351	1.62955
			D.1..Proteobacteria_D.2..Gammaproteobacteria_D.3..Enterobacteriales_D.4..Enterobacteriaceae_D.5..Enterobacter	job_class	0.000298488	0.002	0.064	2.33042	0.500811	0.808815	0.856943	0.877727
			D.1..Actinobacteria_D.2..Actinobacteria_D.3..Bifidobacteriales_D.4..Bifidobacteriaceae_D.5..Bifidobacterium	job_class	0.00637343	0.02	1	3.65354	3.14589	5.04015	5.36781	4.12091
			D.1..Firmicutes_D.2..Clostridia_D.3..Clostridiales_D.4..Ruminococcaceae_D.5..Faecalibacterium	job_class	3.11189e-08	0	0	12.0951	8.29778	7.91996	9.09011	11.0227
			D.1..Firmicutes_D.2..Clostridia_D.3..Clostridiales_D.4..Lachnospiraceae_D.5...Eubacterium..hallii.group	job_class	0.00639672	0.02	1	1.13217	1.14632	1.42044	1.21223	1.98909
			D.1..Proteobacteria_D.2..Gammaproteobacteria_D.3..Enterobacteriales_D.4..Enterobacteriaceae_D.5..Escherichia.Shigella	med_his_kid_01	6.3958e-08	0	0		3.4725	28.17	0.01	0.940137
			D.1..Bacteroidetes_D.2..Bacteroidia_D.3..Bacteroidales_D.4..Prevotellaceae_D.5..Prevotella.9	med_his_kid_01	0.00688831	0.021	1		9.425	39.27	46.84	6.24044
	MORINAGA cohort		Vector
			Taxonomy_Genus	factor	p-val	FDR	bonferroni	r (Spearman)
			D.1..Firmicutes_D.2..Clostridia_D.3..Clostridiales_D.4..Lachnospiraceae_D.5..Roseburia	gut_stool_shape	8.48364e-07	0	0	0.206655
			D.1..Firmicutes_D.2..Clostridia_D.3..Clostridiales_D.4..Lachnospiraceae_D.5...Ruminococcus..gnavus.group	gut_stool_shape	0.00867455	0.045	1	0.111014
			D.1..Firmicutes_D.2..Clostridia_D.3..Clostridiales_D.4..Lachnospiraceae_D.5..Anaerostipes	gut_stool_shape	0.00466192	0.029	0.839	0.119621
			D.1..Firmicutes_D.2..Clostridia_D.3..Clostridiales_D.4..Lachnospiraceae_D.5..Fusicatenibacter	gut_stool_shape	0.00189724	0.014	0.342	0.131207
		†	D.1..Actinobacteria_D.2..Actinobacteria_D.3..Bifidobacteriales_D.4..Bifidobacteriaceae_D.5..Bifidobacterium	gut_stool_shape	4.58772e-06	0	0.001	-0.192618
		†	D.1..Bacteroidetes_D.2..Bacteroidia_D.3..Bacteroidales_D.4..Rikenellaceae_D.5..Alistipes	gut_stool_shape	1.94358e-08	0	0	-0.234974
			D.1..Firmicutes_D.2..Clostridia_D.3..Clostridiales_D.4..Ruminococcaceae_D.5..Faecalibacterium	gut_stool_shape	1.50502e-06	0	0	0.201998
			D.1..Firmicutes_D.2..Clostridia_D.3..Clostridiales_D.4..Lachnospiraceae_D.5..Blautia	gut_stool_shape	4.71333e-06	0	0.001	0.192385
			D.1..Firmicutes_D.2..Clostridia_D.3..Clostridiales_D.4..Lachnospiraceae_D.5..Lachnoclostridium	Beer	0.00092008	0.008	0.166	0.130483
			D.1..Actinobacteria_D.2..Actinobacteria_D.3..Bifidobacteriales_D.4..Bifidobacteriaceae_D.5..Bifidobacterium	Beer	5.3913e-05	0.001	0.01	-0.158665
			D.1..Bacteroidetes_D.2..Bacteroidia_D.3..Bacteroidales_D.4..Rikenellaceae_D.5..Alistipes	Beer	0.00218957	0.015	0.394	-0.120689
			D.1..Firmicutes_D.2..Clostridia_D.3..Clostridiales_D.4..Ruminococcaceae_D.5..Faecalibacterium	Beer	0.00649079	0.037	1	-0.107324
		†	D.1..Firmicutes_D.2..Clostridia_D.3..Clostridiales_D.4..Lachnospiraceae_D.5..Roseburia	age	1.57999e-07	0	0	0.20512
			D.1..Firmicutes_D.2..Clostridia_D.3..Clostridiales_D.4..Lachnospiraceae_D.5...Ruminococcus..gnavus.group	age	0.000165216	0.002	0.03	-0.14814
			D.1..Firmicutes_D.2..Clostridia_D.3..Clostridiales_D.4..Ruminococcaceae_D.5..Ruminococcus.1	age	0.000371865	0.004	0.067	0.140054
		†	D.1..Bacteroidetes_D.2..Bacteroidia_D.3..Bacteroidales_D.4..Porphyromonadaceae_D.5..Parabacteroides	age	0.000612616	0.006	0.11	-0.134857
		†	D.1..Firmicutes_D.2..Clostridia_D.3..Clostridiales_D.4..Lachnospiraceae_D.5..Blautia	age	0.00154641	0.012	0.278	-0.1247
			D.1..Firmicutes_D.2..Clostridia_D.3..Clostridiales_D.4..Lachnospiraceae_D.5...Ruminococcus..gnavus.group	gut_habit_stool_freq	0.000386188	0.004	0.07	0.139883
		†	D.1..Actinobacteria_D.2..Actinobacteria_D.3..Bifidobacteriales_D.4..Bifidobacteriaceae_D.5..Bifidobacterium	gut_habit_stool_freq	0.00136212	0.011	0.245	-0.126332
			D.1..Firmicutes_D.2..Clostridia_D.3..Clostridiales_D.4..Ruminococcaceae_D.5..Ruminococcus.1	gut_habit_stool_freq	1.63779e-05	0	0.003	-0.169438
		†	D.1..Firmicutes_D.2..Clostridia_D.3..Clostridiales_D.4..Ruminococcaceae_D.5..Subdoligranulum	gut_habit_stool_freq	5.00473e-05	0.001	0.009	-0.159587
			D.1..Firmicutes_D.2..Clostridia_D.3..Clostridiales_D.4..Ruminococcaceae_D.5..Ruminococcus.2	gut_habit_stool_freq	6.40558e-06	0	0.001	-0.177305
		†	D.1..Bacteroidetes_D.2..Bacteroidia_D.3..Bacteroidales_D.4..Rikenellaceae_D.5..Alistipes	gut_habit_stool_freq	6.15064e-14	0	0	-0.290793
		†	D.1..Firmicutes_D.2..Clostridia_D.3..Clostridiales_D.4..Lachnospiraceae_D.5..Blautia	gut_habit_stool_freq	0.000693716	0.006	0.125	0.133741
			D.1..Firmicutes_D.2..Clostridia_D.3..Clostridiales_D.4..Lachnospiraceae_D.5..Lachnoclostridium	gut_habit_stool_poot	0.00997936	0.049	1	0.102504
			D.1..Firmicutes_D.2..Clostridia_D.3..Clostridiales_D.4..Lachnospiraceae_D.5...Eubacterium..hallii.group	gut_habit_stool_poot	0.00569063	0.033	1	0.109961
			D.1..Firmicutes_D.2..Bacilli_D.3..Lactobacillales_D.4..Streptococcaceae_D.5..Streptococcus	gut_habit_stool_poot	3.86336e-05	0.001	0.007	-0.163061
			D.1..Firmicutes_D.2..Clostridia_D.3..Clostridiales_D.4..Lachnospiraceae_D.5..Anaerostipes	Miso.soup	0.00755896	0.04	1	0.105334
			D.1..Firmicutes_D.2..Clostridia_D.3..Clostridiales_D.4..Ruminococcaceae_D.5..Ruminococcus.2	Miso.soup	0.00744017	0.04	1	-0.105542
			D.1..Bacteroidetes_D.2..Bacteroidia_D.3..Bacteroidales_D.4..Porphyromonadaceae_D.5..Parabacteroides	Miso.soup	0.00530515	0.032	0.955	-0.10991
			Factor					Average
			Taxonomy_Genus	factor	p-val	FDR	bonferroni	0	1 (male)	2 (female)
			D.1..Firmicutes_D.2..Clostridia_D.3..Clostridiales_D.4..Lachnospiraceae_D.5..Lachnoclostridium	sex	0.00898579	0.045	1		1.79752	1.45345
		†	D.1..Actinobacteria_D.2..Actinobacteria_D.3..Bifidobacteriales_D.4..Bifidobacteriaceae_D.5..Bifidobacterium	sex	0.00110108	0.009	0.198		6.11442	8.98624
		†	D.1..Firmicutes_D.2..Clostridia_D.3..Clostridiales_D.4..Ruminococcaceae_D.5..Subdoligranulum	sex	0.00391621	0.025	0.705		1.27287	1.84885
		†	D.1..Bacteroidetes_D.2..Bacteroidia_D.3..Bacteroidales_D.4..Prevotellaceae_D.5..Prevotella.9	sex	4.05975e-06	0	0.001		6.64822	2.11287
		†	D.1..Bacteroidetes_D.2..Bacteroidia_D.3..Bacteroidales_D.4..Rikenellaceae_D.5..Alistipes	sex	6.27246e-05	0.001	0.011		0.605736	1.49407
		†	D.1..Firmicutes_D.2..Clostridia_D.3..Clostridiales_D.4..Ruminococcaceae_D.5..Faecalibacterium	sex	0.00277702	0.019	0.5		6.08636	7.69138
			D.1..Bacteroidetes_D.2..Bacteroidia_D.3..Bacteroidales_D.4..Prevotellaceae_D.5..Prevotella.9	excercise_swim	3.23754e-05	0.001	0.006		6.64822	2.11287
		†	Common taxonomy-factor set on two cohorts
