# Supplementary material for: Comprehensive analysis of gut microbiota of a healthy population and covariates affecting microbial variation in two large Japanese cohorts
Source: BMC Microbiol. 2021 May 20;21:151. doi: 10.1186/s12866-021-02215-0 (PMC8139087; doi:10.1186/s12866-021-02215-0)
Supplement: Supplementary file 7 — Additional file 7.Genus-level taxonomy relative abundance information. [file 12866_2021_2215_MOESM7_ESM.xlsx]

## Sheet: NIBIOHN
Additional file 7a. Genus-level taxonomy relative abundance information of NIBIOHN cohort
	D.1..Bacteroidetes_D.2..Bacteroidia_D.3..Bacteroidales_D.4..Porphyromonadaceae_D.5..Dysgonomonas	D.1..Bacteroidetes_D.2..Bacteroidia_D.3..Bacteroidales_D.4..Porphyromonadaceae_D.5..Parabacteroides	D.1..Bacteroidetes_D.2..Bacteroidia_D.3..Bacteroidales_D.4..Bacteroidales.S24.7.group_D.5..uncultured.bacterium	D.1..Bacteroidetes_D.2..Bacteroidia_D.3..Bacteroidales_D.4..Prevotellaceae_D.5..Alloprevotella	D.1..Verrucomicrobia_D.2..Opitutae_D.3..Opitutae.vadinHA64_D.4..uncultured.bacterium_D.5..uncultured.bacterium	D.1..Deferribacteres_D.2..Deferribacteres_D.3..Deferribacterales_D.4..Deferribacteraceae_D.5..Mucispirillum	D.1..Lentisphaerae_D.2..Lentisphaeria_D.3..Victivallales_D.4..Victivallaceae_D.5..uncultured.organism	D.1..Lentisphaerae_D.2..Lentisphaeria_D.3..Victivallales_D.4..Victivallaceae_D.5..Victivallis	D.1..Lentisphaerae_D.2..Lentisphaeria_D.3..Victivallales_D.4..Victivallaceae_D.5..uncultured.bacterium	D.1..Lentisphaerae_D.2..Lentisphaeria_D.3..Victivallales_D.4..Victivallaceae_Ambiguous.taxa	D.1..Lentisphaerae_D.2..Lentisphaeria_D.3..Victivallales_D.4..vadinBE97_D.5..uncultured.bacterium	D.1..Spirochaetae_D.2..Spirochaetes_D.3..Spirochaetales_D.4..Brachyspiraceae_D.5..Brachyspira	D.1..Euryarchaeota_D.2..Methanobacteria_D.3..Methanobacteriales_D.4..Methanobacteriaceae_D.5..Methanosphaera	D.1..Euryarchaeota_D.2..Methanomicrobia_D.3..Methanomicrobiales_D.4..Methanocorpusculaceae_D.5..Methanocorpusculum	D.1..Euryarchaeota_D.2..Thermoplasmata_D.3..Thermoplasmatales_D.4..Thermoplasmatales.Incertae.Sedis_D.5..Methanomassiliicoccus	D.1..Euryarchaeota_D.2..Thermoplasmata_D.3..Thermoplasmatales_D.4..Thermoplasmatales.Incertae.Sedis_D.5..Candidatus.Methanomethylophilus	D.1..Euryarchaeota_D.2..Thermoplasmata_D.3..Thermoplasmatales_D.4..Thermoplasmatales.Incertae.Sedis_D.5..uncultured	D.1..Euryarchaeota_D.2..Methanobacteria_D.3..Methanobacteriales_D.4..Methanobacteriaceae_D.5..Methanobrevibacter	D.1..Saccharibacteria_Ambiguous.taxa_Ambiguous.taxa_Ambiguous.taxa_Ambiguous.taxa	D.1..Saccharibacteria_D.2..Unknown.Class_D.3..Unknown.Order_D.4..Unknown.Family_D.5..Candidatus.Saccharimonas	D.1..Saccharibacteria_D.2..uncultured.bacterium_D.3..uncultured.bacterium_D.4..uncultured.bacterium_D.5..uncultured.bacterium	D.1..Cyanobacteria_D.2..Chloroplast_Ambiguous.taxa_Ambiguous.taxa_Ambiguous.taxa	D.1..Actinobacteria_D.2..Coriobacteriia_D.3..Coriobacteriales_D.4..Coriobacteriaceae_D.5..Denitrobacterium	D.1..Actinobacteria_D.2..Coriobacteriia_D.3..Coriobacteriales_D.4..Coriobacteriaceae_D.5..Slackia	D.1..Actinobacteria_D.2..Coriobacteriia_D.3..Coriobacteriales_D.4..Coriobacteriaceae_D.5..Senegalimassilia	D.1..Actinobacteria_D.2..Coriobacteriia_D.3..Coriobacteriales_D.4..Coriobacteriaceae_D.5..Asaccharobacter	D.1..Actinobacteria_D.2..Coriobacteriia_D.3..Coriobacteriales_D.4..Coriobacteriaceae_D.5..Parvibacter	D.1..Actinobacteria_D.2..Coriobacteriia_D.3..Coriobacteriales_D.4..Coriobacteriaceae_D.5..Adlercreutzia	D.1..Actinobacteria_D.2..Coriobacteriia_D.3..Coriobacteriales_D.4..Coriobacteriaceae_D.5..Enterorhabdus	D.1..Actinobacteria_D.2..Coriobacteriia_D.3..Coriobacteriales_D.4..Coriobacteriaceae_D.5..Eggerthella	D.1..Actinobacteria_D.2..Coriobacteriia_D.3..Coriobacteriales_D.4..Coriobacteriaceae_D.5..Gordonibacter	D.1..Actinobacteria_D.2..Coriobacteriia_D.3..Coriobacteriales_D.4..Coriobacteriaceae_D.5..uncultured	D.1..Actinobacteria_D.2..Coriobacteriia_D.3..Coriobacteriales_D.4..Coriobacteriaceae_D.5..Collinsella	D.1..Actinobacteria_D.2..Coriobacteriia_D.3..Coriobacteriales_D.4..Coriobacteriaceae_D.5..Enorma	D.1..Actinobacteria_D.2..Coriobacteriia_D.3..Coriobacteriales_D.4..Coriobacteriaceae_D.5..Coriobacteriaceae.UCG.003	D.1..Actinobacteria_D.2..Coriobacteriia_D.3..Coriobacteriales_D.4..Coriobacteriaceae_D.5..Coriobacteriaceae.UCG.002	D.1..Actinobacteria_D.2..Coriobacteriia_D.3..Coriobacteriales_D.4..Coriobacteriaceae_D.5..Atopobium	D.1..Actinobacteria_D.2..Coriobacteriia_D.3..Coriobacteriales_D.4..Coriobacteriaceae_D.5..Olsenella	D.1..Cyanobacteria_D.2..Melainabacteria_D.3..Gastranaerophilales_D.4..uncultured.bacterium_D.5..uncultured.bacterium	D.1..Cyanobacteria_D.2..Melainabacteria_D.3..Gastranaerophilales_Ambiguous.taxa_Ambiguous.taxa	D.1..Proteobacteria_D.2..Alphaproteobacteria_D.3..Rhizobiales_D.4..Rhizobiaceae_D.5..Rhizobium	D.1..Proteobacteria_D.2..Alphaproteobacteria_D.3..Rhizobiales_D.4..Methylobacteriaceae_D.5..Methylobacterium	D.1..Proteobacteria_D.2..Alphaproteobacteria_D.3..Rhodospirillales_D.4..Rhodospirillaceae_D.5..uncultured	D.1..Proteobacteria_D.2..Alphaproteobacteria_D.3..Rickettsiales_D.4..Mitochondria_D.5..Lupinus.angustifolius..narrow.leaved.blue.lupine.	D.1..Synergistetes_D.2..Synergistia_D.3..Synergistales_D.4..Synergistaceae_D.5..Fretibacterium	D.1..Firmicutes_D.2..Clostridia_D.3..Clostridiales_D.4..Family.XI_D.5..Murdochiella	D.1..Firmicutes_D.2..Clostridia_D.3..Clostridiales_D.4..Family.XI_D.5..Finegoldia	D.1..Firmicutes_D.2..Clostridia_D.3..Clostridiales_D.4..Family.XI_D.5..Parvimonas	D.1..Firmicutes_D.2..Clostridia_D.3..Clostridiales_D.4..Family.XI_D.5..uncultured
N070860	0	1.94	0.09	0	0	0	0	0	0	0	0	0	0	0	0	0	0	0	0	0	0	0	0	0	0	0	0	0	0.1	0	0	0.13	0.88	0	0	0	0	0	0	0	0	0	0	0	0	0	0	0	0
N008998	0	1.02	0.03	0	0	0	0	0	0	0	0	0	0	0	0	0	0	0	0	0	0.01	0	0	0	0	0	0	0	0.01	0	0	0.07	1.98	0	0	0	0	0	0	0	0	0	0	0	0	0	0	0	0
N045463	0	0.7	5.06	0	0	0	0	0.02	0	0	0	0	0	0	0	0	0	0	0	0	0	0	0	0.02	0.04	0	0	0	0.01	0	0	0.01	0.19	0	0	0	0	0	0	0	0	0	0	0	0	0	0	0	0
N039640	0	2.8	0.04	0	0	0	0	0	0	0	0	0	0	0	0	0	0	0	0	0	0	0	0	0	0	0	0	0	0	0.1	0	0	0	0	0	0	0	0	0	0	0	0	0	0	0	0.01	0	0	0
N076437	0	1	1.6	0	0	0	0	0	0	0	0	0	0	0	0	0	0	0	0	0	0	0	0	0	0	0	0	0	0	0.07	0.03	0	0.38	0	0	0	0	0	0	0	0	0	0	0	0	0.01	0	0	0
N090317	0	2.57	0.01	0	0	0	0	0	0	0	0	0	0	0	0	0	0	0	0	0	0	0	0	0	0	0	0	0	0.04	0.01	0	0	0	0	0	0	0	0	0	0	0	0	0	0	0	0	0	0	0
N074345	0	0.54	0.03	0	0	0	0	0	0	0	0	0	0	0	0	0	0	0	0	0	0	0	0	0.01	0.3	0	0	0	0.16	0.04	0	0.06	1.64	0.01	0	0	0	0	0	0	0	0	0	0	0	0	0	0	0
N003836	0	1.3	0.03	0	0	0	0	0	0	0	0	0	0	0	0	0	0	0	0	0	0	0	0	0	0	0	0	0	0	0.04	0	0.01	0.02	0	0	0	0	0	0	0	0	0	0	0	0	0	0	0	0
N085422	0	0.04	0	0	0	0	0	0	0	0	0	0	0	0	0	0	0	0	0	0	0	0	0	0	0	0	0	0	0	0	0	0	0	0	0	0	0	0	0	0	0	0	0	0	0	0	0	0	0
N011145	0	0.53	0.05	0	0	0	0	0	0	0	0	0	0	0	0	0	0	0	0	0	0	0	0	0	0	0	0	0	0	0.02	0	0	0.14	0	0	0	0	0	0	0	0	0	0	0	0	0	0	0	0
N020687	0	0.82	0	0	0	0	0	0	0	0	0	0	0	0	0	0	0	0	0	0	0	0	0	0	0	0	0	0	0.06	0.12	0	0	0.73	0	0	0	0	0.17	0	0	0	0	0	0	0	0	0	0	0
N069687	0	1.77	0.01	0	0	0	0	0	0	0	0	0	0	0	0	0	0	0	0	0	0.01	0	0	0.01	0	0	0	0	0	0.01	0	0.27	0.24	0	0	0	0	0	0	0	0	0	0	0	0	0	0	0	0
N012217	0	0.68	0.04	0	0	0	0	0	0	0	0	0	0	0	0	0	0	0	0	0	0	0	0	0.06	0.31	0	0	0	0.07	0.03	0.02	0.32	2.65	0	0.01	0	0	0.1	0	0	0	0	0.03	0	0	0	0	0	0
N045843	0	0.23	0.23	0	0	0	0	0	0	0	0	0	0	0	0	0	0	0	0	0	0	0	0	0	0	0	0	0	0.08	0.03	0	0.02	0.24	0	0	0	0	0	0	0	0	0	0	0	0	0	0	0	0
N087282	0	2.98	0.65	0	0	0	0	0	0	0	0	0	0	0	0	0	0	0.01	0	0	0	0	0	0	0.02	0	0	0	0.1	0	0	0.04	0.18	0	0	0	0	0	0	0	0	0	0.8	0	0	0	0	0	0
N004753	0	0	0.03	0	0	0	0	0	0	0	0	0	0	0	0	0	0	0	0	0	0	0	0	0	0	0	0	0	0	0.08	0	0	0.02	0	0	0	0	0	0	0	0	0	0	0	0	0	0	0	0
N049874	0	0	0.03	0	0	0	0	0	0	0	0	0	0	0	0	0	0	0	0	0	0	0	0	0	0	0	0	0	0.16	0.02	0	0.13	0.96	0	0	0.01	0	0	0	0	0	0	0	0	0	0	0	0	0
N069803	0	0.63	0	0	0	0	0	0.11	0	0	0	0	0	0	0	0	0	0	0	0	0	0	0	0.03	0.02	0	0	0	0.11	0	0	0.1	0.69	0	0.02	0	0	0.1	0	0	0	0	0	0	0	0	0	0	0
N034427	0	0.28	0.01	0	0	0	0	0	0	0	0	0	0	0	0	0	0	0	0	0	0	0	0	0	0	0	0	0	0.06	0	0	0	0.61	0	0	0	0	0	0	0	0	0	0	0	0	0	0	0	0
N064902	0	5.01	0.11	0	0	0	0	0	0	0	0	0	0	0	0	0	0	0	0	0	0	0	0	0	0	0	0	0	0.24	0.13	0	0	5.48	0	0	0	0	0	0	0	0	0	0	0	0	0	0	0	0
N024068	0	0.12	0	0	0	0	0	0	0	0	0	0	0	0	0	0	0	0	0	0	0	0	0	0	0	0	0	0	0.2	0.03	0	0	4.68	0	0	0	0	0	0	0	0	0	0	0	0	0	0	0	0
N023486	0	0.39	1.49	0	0	0	0	0.06	0	0	0.01	0	0	0	0	0	0	0	0	0	0	0	0	0	0.52	0	0	0	0.08	0	0	0.32	0.75	0	0	0	0	0.06	0	0	0	0	0.05	0	0	0	0	0	0
N067533	0	1.24	0.04	0	0	0	0	0	0	0	0	0	0	0	0	0	0	0	0	0	0	0	0	0	0	0	0	0	0.06	0.03	0	0	1.2	0	0	0	0	0	0	0	0	0	0	0	0	0	0	0	0
N047144	0	0	0	0	0	0	0	0	0	0	0	0	0	0	0	0	0	0	0	0	0	0	0	0.61	0	0	0	0	0.16	0.07	0	0	2.56	0	0	0	0	0	0	0	0	0	0	0	0	0	0	0	0
N034854	0	0.64	0.05	0	0	0	0	0	0	0	0	0	0	0	0	0	0	0	0	0	0	0	0	0	0	0	0	0	0.08	0	0	0	0.45	0	0	0	0	0	0	0	0	0	0	0	0	0	0	0	0
N082114	0	0.09	0.51	0	0	0	0	0	0	0	0	0	0	0	0	0	0	0	0	0	0	0	0	0.01	0	0	0	0	0.11	0	0	0.06	0.75	0	0	0	0	0	0	0	0	0	0	0	0	0	0	0	0
N018972	0	0.52	0	0	0	0	0	0	0	0	0	0	0	0	0	0	0	0	0	0	0	0	0	0	0	0	0	0	0.01	0.06	0.01	0	0.36	0	0	0	0	0	0	0	0	0	0	0	0	0	0	0.01	0
N075890	0	0.95	0.07	0	0.11	0	0	0	0	0	0	0	0	0	0	0	0	0	0	0	0	0	0	0	0	0	0	0	0.68	0.01	0	0.22	1.34	0	0	0	0	0.08	0	0	0	0	0	0	0	0	0	0	0
N095889	0	0.49	0.91	0	0	0	0	0.04	0	0	0.03	0	0	0	0	0	0.02	0.06	0	0	0	0	0	0.08	0.03	0	0	0	0.36	0	0	0.26	1.26	0	0.01	0	0	0.24	0.06	0	0	0	0	0	0	0	0	0	0
N097585	0	0	0	0	0	0	0	0	0	0	0	0	0	0	0	0	0	0	0	0	0	0	0	0	0	0	0	0	0	0.08	0	0	0	0	0	0	0	0	0	0	0	0	0	0	0	0	0	0	0
N016303	0	0.36	0	0	0	0	0	0	0	0	0	0	0	0	0	0	0	0	0	0	0	0	0	0.08	0	0	0	0	0.29	0	0	0.08	2.22	0	0	0	0	0.11	0	0	0	0	0	0	0	0	0	0	0
N038073	0	0	0.01	0	0	0	0	0	0	0	0	0	0	0	0	0	0	0	0	0	0	0	0	0	0	0	0	0	0	0.17	0	0	0	0	0.11	0	0	0	0	0	0	0	0	0	0	0	0	0	0
N088971	0	1.25	0.04	0	0	0	0	0	0	0	0	0	0	0	0	0	0	0	0	0	0	0	0	0	0.07	0	0	0	0.04	0.07	0	0.14	0.51	0	0	0	0	0.09	0	0	0	0	0.1	0	0	0	0	0	0
N059670	0	0.39	2.37	0	0	0	0	0	0	0	0	0	0	0	0	0	0	0.02	0	0	0	0	0	0	0.06	0	0	0	0.5	0.04	0	0	3.16	0	0	0	0	0.01	0	0	0	0	0.04	0	0	0	0	0	0
N037430	0	0.23	0.01	0	0	0	0	0	0	0	0	0	0	0	0	0	0	0	0	0	0	0	0	0	0	0	0	0	0.05	0	0	0.01	0.37	0	0	0	0	0	0	0	0	0	0	0	0	0	0	0	0
N099696	0	0.73	0.05	0	0	0	0	0	0	0	0	0	0	0	0	0	0	0	0	0	0	0	0	0	0.04	0	0	0	0.01	0.08	0	0.03	0.14	0	0	0	0	0	0	0	0	0	0	0	0	0	0	0	0
N067938	0	1.19	0.04	0	0.02	0	0	0.14	0	0	0	0	0	0	0	0	0	0.25	0	0	0	0	0	0.69	0.49	0.02	0	0	0.54	0.01	0	0.27	0.61	0	0	0	0	0	0.01	0	0	0	0.03	0	0	0.01	0	0.01	0
N077669	0	0.1	0.25	0	0	0	0	0	0	0	0	0	0	0	0	0	0	0	0	0	0	0	0	0	0.01	0	0	0	0.02	0	0	0	0.07	0	0	0	0	0	0	0	0	0	0.07	0	0	0	0	0	0
N025201	0	0.16	0.01	0	0	0	0	0.01	0	0	0	0	0	0	0	0	0	0	0	0	0	0	0	0	0	0	0	0	0.06	0.01	0	0.04	0	0.02	0	0	0	0	0	0	0	0	0	0	0	0	0	0	0
N093789	0	0.13	0.02	0	0	0	0	0	0	0	0	0	0	0	0	0	0	0	0	0	0	0	0	0	0	0	0	0	0.03	0.01	0	0	0.11	0	0	0	0	0	0	0	0	0	0	0	0	0	0	0	0
N073106	0	3.47	0.1	0	0	0	0	0	0	0	0	0	0	0	0	0	0	0	0	0	0.01	0	0	0	0	0	0.01	0	0.17	0.01	0.01	0.17	0	0	0	0	0	0	0	0	0	0	0	0	0	0	0	0	0
N013679	0	1.28	0.22	0	0	0	0	0.04	0	0	0	0	0	0	0	0	0	0	0	0	0	0	0	0	0	0	0.01	0	0.09	0	0	0	0.01	0	0	0	0	0.01	0	0	0	0	0.09	0	0	0	0	0	0
N075386	0	1.04	1.49	0	0	0	0	0	0	0	0	0	0	0	0	0	0	0	0	0	0	0	0	0	0.04	0	0	0	0.02	0.06	0	0.06	0.63	0	0	0	0	0	0	0	0	0	0	0	0	0	0	0.05	0
N012257	0	1.9	0.03	0	0	0	0	0	0	0	0	0	0	0	0	0	0	0	0	0	0	0	0	0	0	0	0	0	0	0.09	0.01	0	0.25	0	0	0	0	0	0	0	0	0	0	0	0	0.01	0	0	0
N030632	0	2.68	0.02	0	0	0	0	0	0	0	0	0	0	0	0	0	0	0	0	0	0	0	0	0	0	0	0	0	0	0.08	0.01	0	0	0	0	0	0	0.04	0	0	0	0	0	0	0	0	0	0	0
N067820	0	1.85	0.01	0	0	0	0	0	0	0	0	0	0	0	0	0	0	0	0	0	0.01	0	0	0	0.22	0	0	0	0	0.08	0.01	0.01	0	0	0	0	0	0	0	0	0	0	0	0	0	0	0	0	0
N088083	0	0.78	0.08	0	0	0	0	0	0	0	0	0	0	0	0	0	0	0	0	0	0	0	0	0.17	0	0	0	0	0.06	0	0	0.12	0	0.01	0	0	0.01	0	0	0	0	0	0	0	0	0	0	0	0
N073026	0	1.64	0.06	0	0	0	0	0.15	0	0	0	0	0	0	0	0	0	0	0	0	0	0	0	0	0	0	0	0	0.05	0.04	0	0.02	0.37	0	0	0	0	0	0	0	0	0	0	0	0	0	0	0	0
N067950	0	0.51	0	0	0	0	0	0	0	0	0	0	0	0	0	0	0	0	0	0	0	0	0	0	0	0	0	0	0.02	0	0	0	0	0.02	0	0	0	0	0	0	0	0	2.91	0	0	0	0	0	0
N008550	0	1.17	0.05	1.9	0	0	0	0	0	0	0	0	0	0	0	0	0	0	0	0	0	0	0	0	0	0	0	0	0	0.02	0	0	0	0	0	0	0	0	0	0	0	0	0	0	0	0	0	0	0
N040588	0	2.95	0.03	0	0	0	0	0	0	0	0	0	0	0	0	0	0	0	0	0	0	0	0	0	0	0	0	0	0.08	0.03	0	0	0	0	0	0	0	0	0	0	0	0	0	0	0	0	0	0	0
N058936	0	4.24	0.07	0	0	0	0	0	0	0	0	0	0	0	0	0	0	0	0	0	0	0	0	0	0	0	0	0	0	0.01	0	0	0	0	0	0	0	0	0	0	0	0	0	0	0	0	0	0	0
N064659	0	0	0	0	0	0	0	0	0	0	0	0	0	0	0	0	0	0	0	0	0	0	0	0	0	0	0	0	0	0.09	0	0	0	0	0	0	0	0	0	0	0	0	0	0	0	0	0	0	0
N077061	0	0.07	0.85	0	0	0	0	0	0	0	0	0	0	0	0	0	0	0	0	0	0	0	0	0.02	0	0	0	0	0.11	0.05	0	0.01	0.26	0	0	0	0	0	0	0	0	0	0	0	0	0	0	0	0
N018804	0	0.72	0.41	0	0	0	0	0	0	0	0	0	0	0	0	0	0	0	0	0	0	0	0	0	0.16	0	0	0	0.02	0.06	0.01	0.01	0.26	0	0	0	0	0	0	0	0	0	8.62	0	0	0	0	0	0
N060282	0	2.8	0.03	0	0	0	0	0	0	0	0	0	0	0	0	0	0	0	0	0	0	0	0	0	0	0	0	0	0	0.08	0	0	0	0	0	0	0	0	0	0	0	0	0	0	0	0	0	0	0
N056381	0	1.83	0.02	0	0	0	0	0	0	0	0	0	0	0	0	0	0	0	0	0	0.01	0	0	0.02	0	0	0	0	0.05	0	0	0.14	0.23	0	0	0	0	0.04	0	0	0	0	0	0	0	0	0	0.01	0
N048710	0	0	0	0	0	0	0	0	0	0	0	0	0	0	0	0	0	0	0	0	0	0	0	0	0.02	0	0	0	0.01	0	0	0	0.28	0	0	0	0.01	0	0	0	0	0	0.04	0	0	0	0	0	0
N050274	0	0.67	0	0	0	0	0	1.02	0	0	0.1	0	0	0	0	0	0	0	0	0	0	0	0	0	0.09	0	0	0	0	0	0	0	0.04	0	0	0	0	0.01	0	0	0	0	0	0	0	0	0	0	0
N083310	0	1.25	0.01	0	0	0	0	0	0	0	0	0	0	0	0	0	0	0	0	0	0	0	0	0	0	0	0	0	0.02	0.02	0	0.1	1.59	0	0	0	0	0	0	0	0	0	0	0	0	0	0	0	0
N021032	0	1.71	0.04	0.01	0	0	0	0.18	0	0	0	0	0	0	0	0	0	0	0	0	0	0	0	0	0.05	0	0	0	0.11	0	0	0.2	0.44	0	0	0	0	0	0	0	0	0	0	0	0	0	0	0	0
N018011	0	5.04	0.2	0	0	0	0	0.53	0	0	0	0	0	0	0	0	0	0	0	0	0	0	0	0	0.08	0	0	0	0.05	0.14	0.06	0.02	1.13	0	0.09	0	0	0	0	0	0	0	0	0	0	0	0	0	0
N056955	0	0	0.1	0	0	0	0	0	0	0	0	0	0	0	0	0	0	0	0	0	0	0	0	0	0	0	0	0	0	0.08	0	0	0	0	0	0	0	0	0	0	0	0	0	0	0	0	0	0	0
N092119	0	0.26	0.01	10.29	0	0	0	0	0	0	0	0	0	0	0	0	0	0	0	0	0	0	0	0	0	0	0	0	0	0.01	0	0	0.36	0	0	0	0	0	0	0	0	0	0	0	0	0	0	0	0
N039861	0	1.16	0.02	0	0	0	0	0	0	0	0	0	0	0	0	0	0	0	0	0	0	0	0	0.11	0	0	0	0	0.16	0.01	0.01	0.56	1.27	0	0.01	0	0	0.08	0	0	0	0	0	0	0	0	0	0	0
N018616	0	0.84	0	0	0	0	0	0	0	0	0	0	0	0	0	0	0	0	0	0.01	0	0	0	0	0	0	0	0	0	0.15	0	0.03	0.77	0	0	0	0	0	0	0	0	0	0	0	0	0.11	0.09	0.01	0
N067241	0	0.03	0	0	0	0	0	0	0	0	0	0	0	0	0	0	0	0	0	0	0	0	0	0	0	0	0	0	0.08	0.05	0	0	4.53	0	0	0	0	0	0	0	0	0	0	0	0	0	0	0	0
N057538	0	1.1	0	0	0	0	0	0	0	0	0	0	0	0	0	0	0	0	0	0	0	0	0	0	0	0	0	0	0	0.16	0	0	0	0	0	0	0	0	0	0	0	0	0	0	0	0	0	0	0
N076830	0	0.87	0.01	0	0	0	0	0	0	0	0	0	0	0	0	0	0	0	0	0	0	0	0	0	0	0	0	0	0	0.01	0	0	0.52	0	0	0	0	0	0	0	0	0	0	0	0	0	0	0	0
N030226	0	1.39	0	0	0	0	0	0	0	0	0	0	0	0	0	0	0	0	0	0	0	0	0	0	0	0	0	0	0	0.02	0	0	0	0	0	0	0	0	0	0	0	0	0	0	0	0	0	0	0
N042249	0	4.49	0.19	0	0	0	0	0	0	0	0	0	0	0	0	0	0	0.64	0	0	0.01	0	0	0	0	0	0	0	0.11	0.01	0	0.5	0.31	0.01	0	0	0.01	0.02	0	0	0	0	0	0	0	0	0	0.08	0
N004851	0	0.46	0.04	0	0	0	0	0	0	0	0	0	0	0	0	0	0	0	0	0	0	0	0	0	0	0	0	0	0	0.02	0	0	0	0	0	0	0	0	0	0	0	0	0	0	0	0	0	0	0
N066260	0	0.74	0.18	0	0	0	0	0	0	0	0	0	0	0	0	0	0	0	0	0	0	0	0	0.01	0.01	0	0	0	0.13	0	0	0.1	0.26	0	0	0	0	0	0	0	0	0	0.05	0	0	0	0	0	0
N008254	0	1.73	0.06	0	0	0	0	0	0	0	0	0	0	0	0	0	0	0	0	0	0	0	0	0	0	0	0	0	0	0.1	0	0	0	0	0	0	0	0	0	0	0	0	0	0	0	0	0	0	0
N067985	0	0.39	0.11	0	0	0	0	0	0	0	0	0	0	0	0	0	0	0	0	0	0	0	0	0	0	0	0	0	0.07	0	0	0.01	0	0	0	0	0	0	0	0	0	0	0.08	0	0	0	0	0	0
N060275	0	0.07	0	0	0	0	0	0	0	0	0	0	0	0	0	0	0	0	0	0	0	0	0	0	0	0	0	0	0	0	0	0	0.13	0	0	0	0	0	0	0	0	0	0	0	0	0	0	0	0
N016580	0	1.88	0.08	0	0	0	0	0	0	0	0	0	0	0	0	0	0	0	0	0	0	0	0	0	0.08	0	0	0	0.02	0	0	0	0.18	0	0	0	0	0	0	0	0	0	0	0	0	0	0	0	0
N064845	0	0	0.02	0	0	0	0	0	0	0	0	0	0	0	0	0	0	0	0	0	0	0	0	0	0	0	0	0	0	0.06	0	0	0	0	0	0	0	0	0	0	0	0	0	0	0	0	0	0	0
N089794	0	0.95	0	0	0	0	0	0	0	0	0	0	0	0	0	0	0	0	0	0	0	0	0	0	0	0	0	0	0.02	0.04	0	0	1.14	0	0	0	0	0	0	0	0	0	0	0	0	0	0	0	0
N073043	0	1.24	0.03	0	0	0	0	0	0	0	0	0	0	0	0	0	0	0	0	0	0	0	0	0	0	0	0	0	0	0.06	0	0	0	0	0	0	0	0	0	0	0	0	0	0	0	0	0	0	0
N076543	0	0.17	0.06	0	0	0	0	0	0	0	0	0	0	0	0	0	0	0	0	0	0	0	0	0	0	0	0	0	0	0	0	0.05	0.08	0	0	0	0	0	0	0	0	0	0	0	0	0	0	0	0
N026604	0	0.89	0.2	0	0	0	0	0	0	0	0	0	0	0	0	0	0	0	0	0	0	0	0	0	0	0	0	0	0	0	0	0.07	0.01	0	0	0	0	0	0	0	0	0	0	0	0	0	0	0	0
N017776	0	18.58	0.34	0	0	0	0	0	0	0	0	0	0	0	0	0	0	0	0	0	0	0	0	0	0	0	0	0	0	0.03	0	0	0	0	0	0	0	0	0	0	0	0	0	0	0	0	0	0	0
N015656	0	0.68	0.01	0	0	0	0	0	0	0	0	0	0	0	0	0	0	0	0	0	0	0	0	0	0	0	0	0	0.04	0	0	0	0.35	0	0	0	0	0	0	0	0	0	0	0	0	0	0	0	0
N074493	0	0.11	0.3	0	0	0	0	0	0	0	0	0	0	0	0	0	0	0	0	0	0	0	0	0.01	0.01	0	0	0	0	0	0	0	0.03	0	0	0	0	0	0	0	0	0	0	0	0	0	0	0	0
N091819	0	1.37	0.04	0	0	0	0	0	0	0	0	0	0	0	0	0	0	0	0	0	0	0	0	0	0	0	0	0	0.01	0	0.01	0.09	0	0	0	0	0	0	0	0	0	0	0	0	0	0	0	0	0
N046036	0	0.7	0	0	0	0	0	0	0	0	0	0	0	0	0	0	0	0	0	0	0.02	0	0	0	0.29	0	0	0	0	0	0	0.09	0	0	0	0	0	0.09	0	0	0	0	0	0	0	0	0	0	0
N083047	0	0.04	0.02	9.06	0	0	0	0	0	0	0	0	0	0	0	0	0	0	0	0	0	0	0	0	0	0	0	0	0	0.02	0	0.02	0	0	0	0	0	0	0	0	0	0	0	0	0	0	0	0	0
N007672	0	0.14	0.14	0	0	0	0	0	0	0	0	0	0	0	0	0	0	0	0	0	0	0	0	0	0.01	0	0	0	0	0	0	0.07	0.08	0	0	0	0	0.04	0	0	0	0	0	0	0	0	0	0	0
N038188	0	0.09	0.01	0	0	0	0	0	0	0	0	0	0	0	0	0	0	0	0	0	0	0	0	0	0	0	0	0	0.04	0	0	0.03	0.1	0	0	0	0	0.02	0	0	0	0	0	0	0	0	0	0	0
N090387	0	0.37	0.02	0	0	0	0	0	0	0	0	0	0	0	0	0	0	0	0	0	0	0	0	0	0	0	0	0	0	0.13	0	0	0	0	0	0	0	0	0	0	0	0	0	0	0	0	0	0	0
N014185	0	1.35	0.03	0	0	0	0	0	0	0	0	0	0	0	0	0	0	0	0	0	0	0	0	0.03	0	0	0	0	0	0	0	0	0	0	0	0	0	0	0	0	0	0	0	0	0	0	0	0	0
N066443	0	0.13	0.01	1.02	0	0	0	0	0	0	0	0	0	0	0	0	0	0	0	0	0	0	0	0	0	0	0	0	0.03	0.02	0	0.04	0.02	0	0	0	0	0	0	0	0	0	0	0	0	0	0	0	0
N064290	0	1.82	0.1	0	0	0	0	0	0	0	0	0	0	0	0	0	0	0.03	0	0	0.01	0	0	0	0.21	0	0	0	0.2	0.02	0	0.01	3.15	0	0	0	0.03	0.02	0	0	0	0	0	0	0	0	0	0	0
N067226	0	0.61	0	0	0	0	0	0	0	0	0	0	0	0	0	0	0	0	0	0	0	0	0	0	0.01	0	0	0	0	0.12	0	0	0	0	0	0	0	0	0.02	0	0	0	0	0	0	0	0	0	0
N054299	0	1.31	0.06	0	0	0	0	0	0	0	0	0	0	0	0	0	0	0	0	0	0	0	0	0	0	0	0	0	0	0.04	0	0	0	0	0	0	0	0	0	0	0	0	0	0	0	0	0	0	0
N040781	0	0.69	0.09	0	0	0	0	0	0	0	0	0	0	0	0	0	0	0	0	0	0	0	0	0	0	0	0	0	0.19	0	0	0.01	0.96	0	0	0	0	0	0	0	0	0	0	0	0	0	0	0	0
N061933	0	0.96	0	0	0	0	0	0	0	0	0	0	0	0	0	0	0	0	0	0	0	0	0	0.02	0	0	0	0	0	0	0	0	0	0	0	0	0	0	0	0	0	0	0	0	0	0	0	0	0
N081203	0	3.11	0	0	0	0	0	0	0	0	0	0	0	0	0	0	0	0	0	0	0	0	0	0	0	0	0	0	0	0	0	0	0	0	0	0	0	0	0	0	0	0	0	0	0	0	0	0	0
N026022	0	0.91	1.02	0	0	0	0	0	0	0	0	0	0	0	0	0	0	0	0	0	0	0	0	0	0.22	0.01	0	0	0.42	0.01	0.02	0	1.08	0	0	0	0	0	0	0	0	0	0	0	0	0	0	0	0
N026538	0	1.39	0.12	0	0	0	0	0.01	0	0	0	0	0	0	0	0	0	0	0	0	0.02	0	0	0	0.24	0	0.01	0	0.29	0.01	0	0.11	2.78	0	0.27	0	0	0	0	0	0	0	0.13	0	0	0	0	0	0
N006603	0	0.04	0.11	0	0	0	0	0	0	0	0	0	0	0	0	0	0	0	0	0	0	0	0	0	0	0	0	0	0.06	0.09	0	0	2.52	0	0	0	0	0	0	0	0	0	0	0	0	0	0	0	0
N080878	0	2.07	0.04	0	0	0	0	0	0	0	0	0	0	0	0	0	0	0	0	0	0	0	0	0.09	0.1	0	0	0	0.01	0	0.01	0.09	0.12	0	0	0	0	0	0	0	0	0	0.28	0	0	0	0	0	0
N031214	0	1.44	1.88	0	0.01	0	0	0.02	0	0	0.04	0	0	0	0	0	0	0	0	0	0	0	0	0.18	0.23	0	0	0	0.39	0	0	0.29	1.27	0	0	0	0	0.03	0	0	0	0	0.43	0	0	0	0	0	0
N078768	0	0.1	0	0	0	0	0	0	0	0	0	0	0	0	0	0	0	0	0	0	0	0	0	0	0	0	0	0	0	0.03	0	0	0.34	0	0	0	0	0	0	0	0	0	0	0	0	0	0	0	0
N095905	0	0.6	0.13	0	0	0	0	0	0	0	0	0	0	0	0	0	0	0	0	0	0	0	0	0	0	0	0	0	0.04	0	0	0	0.05	0	0	0	0	0	0	0	0	0	0	0	0	0	0	0	0
N027751	0	2.26	0.06	0	0	0	0	0	0	0	0	0	0	0	0	0	0	0	0	0	0	0	0	0	0	0	0	0	0.02	0.02	0	0.01	0.06	0	0	0	0	0	0	0	0	0	0	0	0	0	0	0	0
N030993	0	0.45	0.04	0	0	0	0	0	0	0	0	0	0	0	0	0	0	0	0	0	0	0	0	0	0.08	0	0	0	0	0	0	0.01	1.28	0	0	0	0	0	0	0	0	0	0	0	0	0	0	0	0
N007877	0	0.62	0.01	0	0	0	0	0	0	0	0	0	0	0	0	0	0	0	0	0	0	0	0	0	0	0	0	0	0	0	0	0	0.02	0	0	0	0	0	0	0	0	0	0	0	0	0	0	0	0
N040013	0	0.81	0.08	0	0	0	0	0	0	0	0	0	0	0	0	0	0	0	0	0	0	0	0	0	0	0	0	0	0	0.04	0	0	0.01	0	0	0	0	0	0	0	0	0	0	0	0	0	0	0	0
N091579	0	0.34	0	0	0	0	0	0	0	0	0	0	0	0	0	0	0	0	0	0	0	0	0	0	0	0	0	0	0.09	0	0	0	1.52	0	0	0	0	0	0	0	0	0	0	0	0	0	0	0	0
N036418	0	1.81	0.05	0	0	0	0	0	0	0	0	0	0	0	0	0	0	0	0	0	0	0	0	0.08	0.58	0	0	0	0.04	0	0	0.33	1.85	0	0	0	0	0.03	0	0	0	0	0	0	0	0	0	0	0
N040598	0	1.14	0.07	0	0	0	0	0.01	0	0	0	0	0	0	0	0	0	0	0	0	0	0	0	0.05	0.15	0	0	0	0.05	0	0	0.19	0.08	0	0	0	0.01	0	0	0	0	0	0	0	0	0	0	0	0
N092501	0	1.2	0	0	0	0	0	0	0	0	0	0	0	0	0	0	0	0	0	0	0	0	0	0	0	0	0	0	0	0.23	0.01	0	0.07	0	0	0	0	0	0	0	0	0	0	0	0	0	0	0	0
N022201	0	0.57	0.05	0	0	0	0	0	0	0	0	0	0	0	0	0	0	0	0	0	0	0	0	0	0	0	0	0	0	0	0	0	0	0	0	0	0	0	0	0	0	0	0	0	0	0	0.01	0	0
N007030	0	0.6	5.19	0	0	0	0	0	0	0	0	0	0	0	0	0	0	0.01	0	0	0	0	0	0	0.02	0	0.03	0	0	0	0	0.03	0.07	0	0	0	0	0.05	0	0	0	0	0	0	0	0	0	0	0
N010095	0	1.05	0.04	0	0	0	0	0	0	0	0	0	0	0	0	0	0	0	0	0	0	0	0	0	0	0	0	0	0.02	0.05	0	0	0.51	0	0	0	0.01	0	0	0	0	0	0	0	0	0	0	0	0
N080179	0	0.9	0.04	0	0	0	0	0	0	0	0	0	0	0	0	0	0	0	0	0	0	0	0	0	0	0	0	0	0	0.06	0	0	0	0	0	0	0	0	0	0	0	0	0	0	0	0	0	0	0
N081161	0	0.12	0.03	0	0.03	0	0	0	0	0	0	0	0	0	0	0	0	0	0	0	0	0	0	0	0	0	0	0	0.05	0.04	0	0	0.1	0	0	0	0	0	0	0	0	0	0	0	0	0	0	0	0
N059966	0	0.17	0.09	0.11	0	0	0	0	0	0	0	0	0	0	0	0	0	0	0	0	0	0	0	0.89	0.28	0	0	0	0.17	0	0	0.17	0.44	0	0	0	0.05	0	0	0	0	0	0	0	0	0	0	0	0
N038748	0	0.27	0.03	0	0	0	0	0.01	0	0	0	0	0	0	0	0	0	0	0	0	0	0	0	0.04	0.06	0	0	0	0.02	0	0	0.07	0.87	0	0	0	0	0	0	0	0	0	0	0	0	0	0	0	0
N065914	0	0	0	0	0	0	0	0	0	0	0	0	0	0	0	0	0	0	0	0	0	0	0	0	0.03	0	0	0	0	0.05	0	0	0	0	0	0	0	0	0	0	0	0	0	0	0	0	0	0	0
N033869	0	0.78	1.83	3.05	0.04	0	0	0	0	0	0.02	0	0	0	0	0	0	0	0	0	0	0	0	0.06	0.11	0	0	0	0.05	0	0	0.15	1.68	0	0	0	0.01	0	0	0	0	0	0.08	0	0	0	0	0	0
N047592	0	0.83	0.03	0	0	0	0	0	0	0	0	0	0	0	0	0	0	0	0	0	0	0	0	0	0.03	0	0	0	0.01	0	0	0	0	0	0	0	0	0	0	0	0	0	0	0	0	0	0	0	0
N034483	0	2.04	0.01	0	0	0	0	0	0	0	0	0	0	0	0	0	0	0	0	0	0	0	0	0	0	0	0	0	0	0.04	0	0	0	0	0	0	0	0	0	0	0	0	0	0	0	0	0	0	0
N007674	0	0	0.02	0	0	0	0	0	0	0	0	0	0	0	0	0	0	0	0	0	0	0	0	0	0	0	0	0	0.14	0.02	0	0	0.32	0	0	0	0	0	0	0	0	0	0	0	0	0	0	0	0
N070358	0	0.7	0.02	0	0	0	0	0	0	0	0	0	0	0	0	0	0	0	0	0	0	0	0	0	0	0	0	0	0	0.01	0	0	0.01	0	0	0	0	0	0	0	0	0	0	0	0	0	0	0	0
N042500	0	0.92	0.06	0	0	0	0	0	0	0	0	0	0	0	0	0	0	0	0	0	0	0	0	0.13	0	0	0	0	0.06	0	0	0.01	0.42	0	0	0	0	0	0	0	0	0	0	0	0	0	0	0	0
N016394	0	0.24	0	0	0	0	0	0	0	0	0	0	0	0	0	0	0	0	0	0	0	0	0	0	0	0	0	0	0	0.01	0	0	0.11	0	0	0	0	0	0	0	0	0	0	0	0	0	0	0	0
N097279	0	1.09	0	0	0	0	0	0	0	0	0	0	0	0	0	0	0	0	0	0	0	0	0	0	0	0	0	0	0	0	0	0	0.02	0	0	0	0	0	0	0	0	0	0	0	0	0	0	0	0
N077899	0	2.48	0.08	0	0	0	0	0	0	0	0	0	0	0	0	0	0	0	0	0	0	0	0	0	0.01	0	0	0	0.04	0.01	0	0	0	0	0	0	0	0	0	0	0	0	0	0	0	0	0	0	0
N019433	0	0.92	3.96	0	0	0	0	0	0	0	0	0	0	0	0	0	0	0	0	0	0	0	0	0	0.03	0	0	0	0.03	0	0	0.02	0.18	0	0	0	0	0	0	0	0	0	0	0	0	0	0	0	0
N089821	0	1.24	0.03	0	0	0	0	0	0	0	0	0	0	0	0	0	0	0	0	0	0	0	0	0	0	0	0	0	0.08	0.05	0	0	1.59	0	0	0	0	0	0	0	0	0	0	0	0	0	0	0	0
N038522	0	0.04	0.02	0	0	0	0	0	0	0	0	0	0	0	0	0	0	0	0	0	0	0	0	0	0	0	0	0	0.06	0.03	0	0	1.03	0	0	0	0	0	0	0	0	0	0	0	0	0	0	0	0
N042699	0	0	0	0	0	0	0	0	0	0	0	0	0	0	0	0	0	0	0	0	0	0	0	0	0	0	0	0	0	0.04	0	0	0	0	0	0	0	0	0	0	0	0	0	0	0	0	0	0	0
N000576	0	0	0.02	0	0	0	0	0	0	0	0	0	0	0	0	0	0	0	0	0	0	0	0	0	0	0	0	0	0	0.05	0	0	0	0	0	0	0	0	0	0	0	0	0	0	0	0	0	0	0
N059374	0	0.62	0.15	0	0	0	0	0	0	0	0	0	0	0	0	0	0	0	0	0	0	0	0	0	0	0	0	0	0.09	0	0	0.03	0.68	0	0	0	0	0	0	0	0	0	0	0	0	0	0	0	0
N031814	0	0.53	0	0	0	0	0	0	0	0	0	0	0	0	0	0	0	0	0	0	0	0	0	0	0	0	0	0	0.03	0.08	0	0	0.16	0	0	0	0	0	0	0	0	0	0	0	0	0	0	0	0
N075854	0	0.04	0.06	0	0	0	0	0	0	0	0	0	0	0	0	0	0	0	0	0	0	0	0	0	0.03	0	0	0	0.02	0	0	0	0.02	0	0	0	0	0	0	0	0	0	0	0	0	0	0	0	0
N056322	0	0.31	0.02	0	0	0	0	0	0	0	0	0	0	0	0	0	0	0	0	0	0	0	0	0	0	0	0	0	0	0	0	0	0.01	0	0	0	0.01	0	0	0	0	0	0	0	0	0	0	0	0
N030074	0	0.15	0	0	0	0	0	0	0	0	0	0	0	0	0	0	0	0	0	0	0	0	0	0.08	0.01	0	0	0	0.08	0	0	0.05	0.31	0	0	0	0	0.01	0	0	0	0	0	0	0	0	0	0	0
N025720	0	0.34	0.19	0	0	0	0	0.03	0	0	0	0	0	0	0	0	0	0	0	0	0	0	0	0	0	0	0	0	0.02	0.02	0	0	0.1	0	0	0	0	0	0	0	0	0	0	0	0	0	0	0	0
N002868	0	0.25	0.03	0	0	0	0	0	0	0	0	0	0	0	0	0	0	0	0	0	0	0	0	0	0	0	0	0	0	0.06	0	0	0	0	0	0	0	0	0	0	0	0	0	0	0	0	0	0	0
N050831	0	0	0.03	0	0	0	0	0	0	0	0	0	0	0	0	0	0	0	0	0	0	0	0	0.01	0.25	0	0	0	0	0	0	0	0	0	0	0	0	0	0	0	0	0	0	0	0	0	0	0	0
N078629	0	0.55	0.01	0	0	0	0	0	0	0	0	0	0	0	0	0	0	0	0	0	0	0	0	0	0	0	0	0	0.01	0.01	0	0.03	0.41	0	0	0	0	0.02	0	0	0	0	0	0	0	0	0	0	0
N047117	0	0.58	0.12	0	0.02	0	0	0.03	0	0.03	0	0	0	0	0	0	0	0	0	0	0.01	0	0	0	0	0	0	0	0.66	0.01	0	0.22	5.64	0	0.02	0	0	0.03	0	0	0	0	0	0	0	0	0	0	0
N036492	0	0.72	0	0	0	0	0	0	0	0	0	0	0	0	0	0	0	0	0	0	0	0	0	0	0	0	0	0	0	0.12	0	0	0	0	0	0	0	0	0	0	0	0	0.95	0	0	0	0	0	0
N005657	0	1.21	0.06	0	0	0	0	0	0	0	0	0	0	0	0	0	0	0	0	0	0	0	0	0	0.01	0	0	0	0.02	0.04	0	0	0	0	0	0	0	0	0	0	0	0	0	0	0	0	0	0	0
N012517	0	0	0.03	0	0	0	0	0	0	0	0	0	0	0	0	0	0	0	0	0	0	0	0	0	0	0	0	0	0.04	0.04	0	0	1.64	0	0	0	0.01	0	0	0	0	0	0	0	0	0	0	0	0
N018473	0	0.6	0.03	0	0	0	0	0	0	0	0	0	0	0	0	0	0	0	0	0	0.01	0	0	0	0	0	0	0	0	0.05	0	0	0	0	0	0	0	0	0	0	0	0	0	0	0	0	0	0	0
N076341	0	1.27	0.08	0	0.01	0	0	0.07	0	0	0	0	0	0	0	0	0	0.01	0	0	0	0	0	0.09	0	0	0	0	0.05	0	0	0.31	0.41	0	0	0	0	0.06	0	0	0	0	0	0	0	0	0	0	0
N022965	0	2.44	0.06	0	0	0	0	0	0	0	0	0	0	0	0	0	0	0	0	0	0	0	0	0	0	0	0	0	0	0.03	0	0	0.13	0	0.04	0	0	0	0	0	0	0	0	0	0	0	0	0	0
N063229	0	0	0	0	0	0	0	0	0	0	0	0	0	0	0	0	0	0	0	0	0	0	0	0	0	0	0	0	0.06	0	0	0	0.94	0	0	0	0	0	0	0	0	0	0	0	0	0	0	0	0
N026547	0	0.11	0.89	0	0	0	0	0	0	0	0	0	0	0	0	0	0	0	0	0	0	0	0	0	0.01	0	0	0	0.1	0.02	0	0.06	0.21	0	0	0	0	0	0	0	0	0	0	0	0	0	0	0	0
N003925	0	0.16	0.03	0	0	0	0	0	0	0	0	0	0	0	0	0	0	0	0	0	0	0	0	0	0	0.01	0	0	0.92	0.15	0	0	0	0	0	0	0	0	0	0	0	0	0	0	0	0	0	0	0
N046670	0	2.01	0.1	0	0	0	0	0	0	0	0.06	0	0	0	0	0	0	0	0	0	0.02	0	0	0	0	0	0	0	0.12	0.01	0	0.58	1.3	0	0	0	0	0	0	0	0	0	9.34	0	0	0	0	0	0
N086726	0	0.21	0.02	0	0	0	0	0	0	0	0	0	0	0	0	0	0	0	0	0	0	0	0	0	0	0	0	0	0.13	0.02	0.02	0.09	0.72	0	0	0	0	0	0	0	0	0	0	0	0	0	0	0	0
N022776	0	1.4	0.03	0	0	0	0	0	0	0	0	0	0	0	0	0	0	0	0	0	0	0	0	0	0.01	0	0	0	0.03	0.09	0	0	0.62	0	0	0	0	0	0	0	0	0	4.1	0	0	0	0	0	0
N038286	0	0.83	0.37	0	0	0	0	0	0	0	0	0	0	0	0	0	0	0	0	0	0	0	0	0	0.01	0	0	0	0.05	0.08	0.01	0	0.26	0	0	0	0	0	0	0	0	0	0	0	0	0	0	0	0
N092886	0	2.6	0	0	0	0	0	0	0	0	0	0	0	0	0	0	0	0	0	0	0	0	0	0	0	0	0	0	0	0.29	0	0	0	0	0	0	0	0	0	0	0	0	0	0	0	0	0	0	0
N085471	0	0.23	0	0	0	0	0	0	0	0	0	0	0	0	0	0	0	0	0	0	0	0	0	0	0.05	0	0	0	0.04	0	0	0.01	0.96	0	0	0	0	0.02	0	0	0	0	0	0	0	0	0.01	0	0
N050774	0	1.58	0.05	0	0	0	0	0	0	0	0	0	0	0	0	0	0	0	0	0	0	0	0	0.23	0	0.01	0	0	0.08	0.01	0	0.1	0.61	0	0	0	0	0	0	0	0	0	0	0	0	0	0	0	0
N000885	0	0.37	0	0	0	0	0	0.03	0	0	0	0	0	0	0	0	0	0.01	0	0	0	0	0	0	0.04	0	0	0	0.06	0.1	0.01	0.01	0.84	0	0	0	0	0.01	0	0	0	0	1.26	0	0	0	0	0	0
N099222	0	0.17	0	0	0	0	0	0	0	0.01	0.01	0	0	0	0	0	0	0	0	0	0	0	0	0	0.1	0	0	0	0.04	0	0	0.03	0.5	0	0	0	0	0	0	0	0	0	0.01	0	0	0	0	0	0
N064502	0.01	0	0.02	0	0	0	0	0	0	0	0	0	0	0	0	0	0	0	0	0	0	0	0	0	0	0	0	0	0.1	0.05	0	0	0.61	0	0	0	0	0	0	0	0	0	0	0	0	0	0	0	0
N095367	0	0.78	0.02	0	0	0	0	0.01	0	0	0	0	0	0	0	0	0	0	0	0	0	0	0	0.3	0.04	0	0	0	0.1	0	0.01	0.04	0.59	0	0	0	0	0	0	0	0	0	0	0	0	0	0	0	0
N046599	0	1.27	0.1	0	0	0	0	0.02	0	0	0	0	0	0	0	0	0	0	0	0	0	0	0	0	0.1	0	0	0	0.02	0	0	0.3	0.13	0	0	0	0	0	0	0	0	0	0	0	0	0	0	0	0
N062816	0	0.38	0.34	6.67	0.01	0	0	0.01	0	0	0	0	0	0	0	0	0	0	0	0	0	0	0	0.01	0.03	0	0	0	0	0	0	0.04	0.27	0	0.01	0	0	0	0	0	0	0	0	0	0	0	0	0	0
N012899	0	0.05	0.06	1.89	0	0	0	0	0	0	0	0	0	0	0	0	0	0	0	0	0	0	0	0	0	0	0	0	0.04	0	0	0.01	0.11	0	0	0	0	0	0	0	0	0	0	0	0	0	0	0	0
N042735	0	5.67	0.17	0	0	0	0	0	0	0	0	0	0	0	0	0	0	0	0	0	0	0	0	0	0	0	0	0	0.12	0	0	0.13	1.15	0	0	0	0	0	0	0	0	0	0	0	0	0	0	0	0
N077154	0	0	0.01	0.01	0	0	0	0	0	0	0	0	0	0	0	0	0	0	0	0	0	0	0	0	0.12	0	0	0	0	0	0	0	0	0	0	0	0	0	0	0	0	0	0	0	0	0	0	0	0
N020467	0	0.6	0.05	0	0	0	0	0	0	0	0	0	0	0	0	0	0	0	0	0	0	0	0	0	0	0.01	0	0	0.17	0	0	0	0.21	0	0	0	0	0	0	0	0	0	2.22	0	0	0	0	0	0
N008061	0	0.9	0.36	8.5	0	0	0	0	0	0	0	0	0	0	0	0	0	0	0	0	0	0	0	0.15	0.25	0	0	0	0.05	0	0	0.01	1.26	0	0	0	0	0.05	0	0	0	0	0.02	0	0	0	0	0	0
N051474	0	3.01	0.19	0	0	0	0	0	0	0	0	0	0	0	0	0	0	0	0	0	0	0	0	0	0	0	0	0	0.04	0.02	0	0	0.25	0	0.01	0	0.01	0	0	0	0	0	0	0	0	0	0	0	0
N013220	0	3.93	0.13	0	0	0	0	0	0	0	0	0	0	0	0	0	0	0	0	0	0	0	0	0.04	0	0.01	0	0	0.4	0.03	0.02	1.12	2.38	0	0	0	0	0	0	0	0	0	0	0	0	0	0	0	0
N090365	0	3.09	0.74	0	0.02	0	0	0	0	0	0	0	0	0	0	0	0	0	0	0	0	0	0	0.12	0	0	0	0	0.05	0.01	0	0.06	1.03	0	0	0	0	0	0	0	0	0	0.21	0	0	0	0	0	0
N038396	0	8.18	0.33	0	0	0	0	0	0	0	0	0	0	0	0	0	0	0	0	0	0	0	0	0	0	0	0	0	0.03	0.03	0	0	0.3	0	0	0	0	0	0	0	0	0	0	0	0	0	0	0	0
N056902	0	2.38	0.16	0	0	0	0	0	0	0	0	0	0	0	0	0	0	0	0	0	0	0	0	0	0	0	0	0	0	0.03	0	0	0	0	0	0	0	0	0	0	0	0	0	0	0	0	0	0	0
N011390	0	0.53	0	4.45	0	0	0	0	0	0	0	0	0	0	0	0	0	0	0	0	0	0	0	0	0	0	0	0	0.02	0	0	0	0.19	0	0	0	0	0.01	0	0	0	0	0	0	0	0	0	0	0
N070511	0	0.73	0.63	0	0	0	0	0	0	0	0	0	0	0	0	0	0	0	0	0	0	0	0	0	0	0	0	0	0	0.03	0	0	0.31	0	0	0	0	0	0	0	0	0	0	0	0	0	0	0	0
N050458	0	0.11	0.12	0	0	0	0	0	0	0	0	0	0	0	0	0	0	0	0	0	0.01	0	0	0	0	0	0	0	0	0.18	0	0	0	0	0	0	0	0	0	0	0	0	0	0	0	0	0	0	0
N005799	0	1.03	0.12	0	0	0	0	0	0	0	0	0	0	0	0	0	0	0	0	0	0	0	0	0	0	0	0	0	0	0.02	0	0.06	0	0	0	0	0	0	0	0	0	0	0	0	0	0	0	0	0
N011797	0	0.64	0.43	0	0	0	0	0	0	0	0	0	0	0	0	0	0	0	0	0	0	0	0	0	0	0	0	0	0.19	0.01	0.01	0.27	0.28	0	0	0	0	0	0	0	0	0	0.1	0	0	0	0	0	0
N061180	0	0.65	0.01	0	0	0	0	0	0	0	0	0	0	0	0	0	0	0	0	0	0	0	0	0	0	0	0	0	0.16	0.02	0	0	4.36	0	0	0	0	0	0	0	0	0	0	0	0	0	0	0	0
N017381	0	0	0	0	0	0	0	0	0	0	0	0	0	0	0	0	0	0	0	0	0	0	0	0	0	0	0	0	0	0.03	0	0	0.01	0	0	0	0	0	0	0	0	0	0.01	0	0	0	0	0	0
N043084	0	1.13	0.24	0	0	0	0	0	0	0	0	0	0	0	0	0	0	0	0	0	0	0	0	0	0	0	0	0	0.09	0	0	0	0.55	0	0	0	0	0	0	0	0	0	0	0	0	0	0	0	0
N015910	0	0.05	0	0	0	0	0	0	0	0	0	0	0	0	0	0	0	0	0	0	0	0	0	0	0	0	0	0	0.02	0	0	0.02	0.02	0	0	0	0	0	0	0	0	0	0	0	0	0	0	0	0
N052174	0	0	0.02	0	0	0	0	0	0	0	0	0	0	0	0	0	0	0	0	0	0	0	0	0	0	0	0	0	0.03	0.1	0	0	0	0	0	0	0	0	0	0	0	0	0	0	0	0	0	0	0
N004781	0	0.24	0.02	0	0	0	0	0.04	0	0	0	0	0	0	0	0	0	0	0	0	0	0	0	0	0	0	0	0	0	0	0	0	0.12	0	0	0	0	0	0	0	0	0	0	0	0	0	0	0	0
N006660	0	0.41	0	3.87	0.05	0	0	0.07	0	0	0.14	0	0	0	0	0	0	0.03	0	0	0	0	0	0.1	0.12	0	0	0	0.05	0	0	0.03	0.42	0	0.07	0	0	0	0	0	0	0	0	0	0	0	0	0	0
N046076	0	1.01	0.03	0	0.09	0	0	0	0	0.02	0	0	0	0	0	0	0	0	0	0	0	0	0	0.02	0.07	0	0	0	0.08	0	0	0.12	0.44	0	0	0	0	0	0	0	0	0	0	0	0	0	0	0	0
N088728	0	0.34	0.03	0	0	0	0	0	0	0	0	0	0	0	0	0	0	0	0	0	0	0	0	0.01	0.04	0	0	0	0.1	0	0	0.03	0.51	0	0	0	0	0	0	0	0	0	0	0	0	0	0	0	0
N025704	0	2.59	0.06	0	0	0	0	0	0	0	0	0	0	0	0	0	0	0	0	0	0	0	0	0	0.02	0	0	0	0.01	0	0	0	0.18	0	0	0	0	0	0	0	0	0	0	0	0	0	0	0	0
N022431	0	1.73	0.01	0	0	0	0	0.16	0	0	0	0	0	0	0	0	0	0	0	0	0	0	0	0	0	0	0	0	0.04	0.01	0	0.05	0.33	0	0	0	0	0	0	0	0	0	0	0	0	0	0	0	0
N053010	0	0.4	0.06	0	0	0	0	0	0	0	0	0	0	0	0	0	0	0	0	0	0	0	0	0.07	0.13	0	0	0	0.04	0	0	0.01	0.41	0	0	0	0.01	0.01	0	0	0	0	0	0	0	0	0	0	0
N018148	0	0.49	0.02	0	0	0	0	0	0	0	0	0	0	0	0	0	0	0	0	0	0	0	0	0.04	0	0.02	0	0	0.02	0	0	0	0.04	0	0	0	0	0	0	0	0	0	0	0	0	0	0	0	0
N030233	0	0.12	0.03	0	0	0	0	0	0	0	0	0	0	0	0	0	0	0	0	0	0	0	0	0	0	0	0	0	0.07	0	0	0.04	0.29	0	0	0	0	0	0	0	0	0	0	0	0	0	0	0	0
N064118	0	0.89	0.06	0	0	0	0	0	0	0	0	0	0	0	0	0	0	0	0	0	0	0	0	0	0	0	0	0	0.05	0	0	0	0.02	0	0	0	0	0	0	0	0	0	0.18	0	0	0	0	0	0
N055026	0	0	0	0	0	0	0	0	0	0	0	0	0	0	0	0	0	0	0	0	0	0	0	0	0	0	0	0	0	0.2	0.01	0	0	0	0	0	0	0	0	0	0	0	0	0	0	0	0	0	0
N060195	0	0.37	3.16	0	0	0	0	0	0.02	0	0	0	0	0	0	0	0	0	0	0	0	0	0	0	0.2	0	0	0	0.28	0	0	0.09	0.52	0	0	0	0	0	0	0	0	0	0	0	0	0	0	0	0
N054476	0	0.32	0.04	0	0	0	0	0	0	0	0	0	0	0	0	0	0	0	0	0	0	0	0	0	0	0	0	0	0.15	0.02	0	0	0.95	0	0	0	0	0	0	0	0	0	0	0	0	0	0	0	0
N006936	0	2.22	0.04	0	0	0	0	0	0	0	0	0	0	0	0	0	0	0	0	0	0	0	0	0	0	0	0	0	0.14	0.06	0	0	0.85	0	0	0	0	0	0	0	0	0	0.08	0	0	0	0	0	0
N006608	0	1.24	0.61	0	0	0	0	0	0	0	0	0	0	0	0	0	0	0.02	0	0	0	0	0	0	0	0	0	0	0.09	0.08	0	0.01	5	0	0	0	0	0	0	0	0	0	0	0	0	0	0	0	0
N041651	0	0.37	2.1	0	0.11	0	0	0	0	0	0	0	0	0	0	0	0	0.03	0	0	0	0	0	0.17	0.34	0	0	0	0.08	0	0	0.08	0.65	0	0	0	0.01	0.03	0	0	0	0	0	0	0	0	0	0	0
N062139	0	2.49	0.15	0	0	0	0	0	0	0	0	0	0	0	0	0	0	0	0	0	0	0	0	0	0	0	0	0	0.03	0.07	0	0	0.54	0	0	0	0	0	0	0	0	0	0	0	0	0	0	0	0
N021047	0	1.13	0.16	0	0	0	0	0	0	0	0	0	0	0	0	0	0	0	0	0	0	0	0	0	0	0.02	0	0	0.01	0	0	0.02	0.11	0	0	0	0	0	0	0	0	0	1.14	0	0	0	0	0	0
N043730	0	0	0	0	0	0	0	0	0	0	0	0	0	0	0	0	0	0	0	0	0	0	0	0	0	0	0	0	0	0	0	0	0	0	0	0	0	0	0	0	0	0	0	0	0	0	0	0	0
N077783	0	0	0	0	0	0	0	0	0	0	0	0	0	0	0	0	0	0	0	0	0	0	0	0	0	0	0	0	0.07	0.02	0	0	0.22	0	0	0	0	0	0	0	0	0	0	0	0	0	0	0	0
N027630	0	0.52	1.38	0	0	0	0	0	0	0	0	0	0	0	0	0	0	0	0	0	0	0	0	0.06	0	0	0	0	0.01	0.04	0	0	0.02	0	0	0	0	0	0	0	0	0	0.2	0	0	0	0	0	0
N090404	0	2.99	0.04	0	0	0	0	0	0	0	0	0	0	0	0	0	0	0	0	0	0	0	0	0	0.02	0	0	0	0.01	0.08	0.02	0	0.16	0	0	0	0	0	0	0	0	0	0	0	0	0	0	0	0
N066625	0	0.55	0.04	0	0.09	0	0	0.39	0	0	0	0	0	0	0	0	0	0.02	0	0	0	0	0	0	0.01	0	0	0	0	0.03	0.02	0.08	0.24	0.07	0	0	0	0	0	0	0	0	0	0	0	0	0	0	0
N013660	0	0.87	0.03	0	0	0	0	0	0	0	0	0	0	0	0	0	0	0	0	0	0	0	0	0	0.02	0	0	0	0.07	0	0	0	0.26	0	0	0	0	0	0	0	0	0	0	0	0	0	0	0	0
N020452	0	0.19	0	0	0	0	0	0	0	0	0	0	0	0	0	0	0	0	0	0	0	0	0	0	0	0	0	0	0	0	0	0	0	0	0	0	0	0	0	0	0	0	0	0	0	0	0	0	0
N064167	0	0.24	0.04	0	0	0	0	0	0	0	0	0	0	0	0	0	0	0	0	0	0	0	0	0.18	0	0	0	0	0.06	0.01	0	0.01	0.07	0	0	0	0	0	0	0	0	0	0	0	0	0	0	0	0
N093351	0	0.16	0.04	0	0	0	0	0	0	0	0	0	0	0	0	0	0	0	0	0	0	0	0	0	0	0	0	0	0	0.42	0.03	0	0	0	0	0	0	0	0	0	0	0	0	0	0	0	0.03	0	0
N052082	0	1.1	0.27	0	0	0	0	0	0	0	0	0	0	0	0	0	0	0	0	0	0	0	0	0	0.03	0	0	0	0.04	0	0	0.76	0.6	0	0	0	0	0	0	0	0	0	0	0	0	0	0	0	0
N046936	0	0.19	0.01	0	0	0	0	0.02	0	0	0	0	0	0	0	0	0	0	0	0	0	0	0	0.24	0	0	0	0	0.1	0	0	0.01	0.21	0	0	0	0	0	0	0	0	0	0	0	0	0	0	0	0
N076187	0	1.32	0.09	0	0	0	0	0	0	0	0	0	0	0	0	0	0	0	0	0	0	0	0	0	0	0	0	0	0.05	0.08	0.01	0.08	0	0	0	0	0	0	0	0	0	0	0	0	0	0	0	0	0
N043760	0	0.26	0.04	0	0	0	0	0	0	0	0	0	0	0	0	0	0	0	0	0	0	0	0	0	0	0	0	0	0.03	0	0	0	0	0	0	0	0	0	0	0	0	0	0	0	0	0	0	0	0
N095242	0	0.24	0.06	0	0	0	0	0	0	0	0	0	0	0	0	0	0	0	0	0	0	0	0	0	0	0	0	0	0.04	0	0	0.02	0.19	0	0	0	0	0	0	0	0	0	0	0	0	0	0	0	0
N018491	0	0.35	0.02	0	0	0	0	0	0	0	0	0	0	0	0	0	0	0	0	0	0.01	0	0	0	0.06	0	0	0	0.02	1.15	0	0.02	0	0	0	0	0	0	0	0	0	0	0	0	0	0	0	0	0
N060527	0	0.53	0.02	0	0	0	0	0	0	0	0	0	0	0	0	0	0	0	0	0	0.01	0	0	0.19	0	0	0	0	0.36	0.02	0.01	0.45	11.69	0	0	0	0	0	0	0	0	0	0.4	0	0	0	0	0	0
N021808	0	2.85	0.02	0	0	0	0	0	0	0	0	0	0	0	0	0	0	0	0	0	0	0	0	0	0	0	0	0	0.05	0.04	0	0.17	0.7	0.02	0	0	0	0	0	0	0	0	0	0	0	0	0	0	0
N033380	0	0.68	0.02	0	0	0	0	0	0	0	0	0	0	0	0	0	0	0	0	0	0	0	0	0	0.11	0	0	0	0.11	0	0	0	0.24	0	0	0	0	0	0	0	0	0	0	0	0	0	0	0	0
N051783	0	3.5	0.04	0	0	0	0	0	0	0	0	0	0	0	0	0	0	0	0	0	0	0	0	0	0	0	0	0	0.08	0	0	0	0.74	0	0	0	0	0	0	0	0	0	0	0	0	0	0	0	0
N074537	0	3.3	0.01	0	0	0	0	0	0	0	0	0	0	0	0	0	0	0	0	0	0	0	0	0	0.14	0	0	0	0.01	0.01	0	0.1	1.06	0	0	0	0	0	0	0	0	0	0	0	0	0	0	0	0
N073376	0	0.02	0.04	0	0	0	0	0	0	0	0	0	0	0	0	0	0	0	0	0	0	0	0	0	0	0	0	0	0	0.06	0	0	0	0	0	0	0	0	0	0	0	0	0	0	0	0	0	0	0
N074613	0	2.45	0.11	0	0	0	0	0	0	0	0	0	0	0	0	0	0	0	0	0	0	0	0	0	0	0	0	0	0.07	0.03	0	0	0.71	0	0	0	0	0	0	0	0	0	0.55	0	0	0	0	0	0
N014082	0	0.51	0.95	0	0	0	0	0	0	0	0	0	0	0	0	0	0	0	0	0	0	0	0	0	0	0	0	0	0.06	0	0	0.04	0.07	0	0	0	0	0	0	0	0	0	0.16	0	0	0	0	0	0
N067297	0	0.4	0.01	0	0	0	0	0	0	0	0	0	0	0	0	0	0	0	0	0	0	0	0	0	0.01	0	0	0	0.05	0.02	0	0.12	0.14	0	0	0	0	0	0	0	0	0	0	0	0	0	0	0	0
N072343	0	0.77	0.09	0.03	0	0	0	0.01	0	0	0	0	0	0	0	0	0	0	0	0	0	0	0	0.01	0	0	0	0	0.06	0	0	0	0.07	0	0	0	0	0	0	0	0	0	0.02	0	0	0	0	0	0
N067345	0	1.55	0.02	0.01	0.03	0	0	0	0	0	0	0	0	0	0	0	0	0	0	0	0	0	0	0.01	0.32	0	0	0	0.13	0	0	0.14	0.7	0	0	0	0	0.03	0	0	0	0	0.1	0	0	0	0	0	0
N057896	0	1	0.07	0	0	0	0	0.13	0	0	0.03	0	0	0	0	0	0	0	0	0	0	0	0	0.14	0.1	0	0	0	0.1	0	0	0.09	0.48	0	0	0	0	0.1	0	0	0	0	0.96	0	0	0	0	0	0
N071491	0	0.01	0.06	0	0	0	0	0	0	0	0	0	0	0	0	0	0	0	0	0	0	0	0	0	0	0	0	0	0	0.14	0	0	0	0	0	0	0.01	0	0	0	0	0	0	0	0	0	0	0	0
N097338	0	0.38	0.1	0	0	0	0	0.15	0	0	0.04	0	0	0	0	0	0	0.01	0	0	0	0	0	0.17	0	0	0	0	0.02	0	0	0.05	0.25	0	0	0	0	0	0	0	0	0	0.37	0	0	0	0	0	0
N065571	0	7.5	0.04	0	0	0	0	0	0	0	0	0	0	0	0	0	0	0	0	0	0	0	0	0	0.03	0	0	0	0	0.26	0	0.01	0.02	0	0	0	0	0	0	0	0	0	0	0	0	0	0	0	0
N079979	0	0.97	0.04	0	0	0	0	0	0	0	0	0	0	0	0	0	0	0	0	0	0	0	0	0.12	0	0	0	0	0.07	0.03	0	0	0.28	0	0	0.01	0	0	0	0	0	0	0	0	0	0	0	0	0
N001131	0	1.36	0.04	0	0	0	0	0	0	0	0.02	0	0	0	0	0	0	0	0	0	0	0	0	0	0.14	0	0	0	0.16	0.01	0	0.03	0.81	0	0	0	0	0.07	0	0	0	0	0	0	0	0	0	0	0
N098599	0	0.25	0	0	0	0	0	0	0	0	0	0	0	0	0	0	0	0	0	0	0	0	0	0	0	0	0	0	0.3	0.01	0.02	0	0.56	0	0	0	0	0.02	0	0	0	0	0	0	0	0	0	0	0
N069525	0	0.42	0.02	0	0	0	0	0.04	0	0	0.02	0	0	0	0	0	0	0	0	0	0	0	0	0	0.01	0.01	0	0	0.03	0.21	0.04	0.13	0	0	0	0	0	0	0	0	0	0	0	0	0	0	0	0	0
N054544	0	0.9	0.02	0.58	0	0	0	0	0	0	0	0	0	0	0	0	0	0	0	0	0	0	0	0	0.11	0	0	0	0.06	0	0.01	0	0.33	0	0	0	0	0.06	0	0	0	0	0	0	0	0	0	0	0
N054035	0	0.17	0	0	0	0	0	0	0	0	0	0	0	0	0	0	0	0	0	0	0	0	0	0	0	0	0	0	0.02	0.09	0	0	0.89	0	0	0	0	0	0	0	0	0	0	0	0	0	0	0	0
N051377	0	0.18	0	0	0	0	0	0	0	0	0	0	0	0	0	0	0	0	0	0	0	0	0	0	0	0	0	0	0.01	0.11	0.01	0.13	0.91	0	0	0	0.01	0	0	0	0	0	0	0	0	0.01	0.02	0	0
N016231	0	0.63	0.01	0	0	0	0	0	0	0	0	0	0	0	0	0	0	0	0	0	0	0	0	0	0	0	0	0	0.25	0.02	0	0.24	3.92	0.01	0	0	0	0	0	0	0	0	0	0	0	0	0	0	0
N020171	0	0.69	0	0.02	0	0	0	0.08	0	0	0.05	0	0	0	0	0	0	0.03	0	0	0	0	0	0	0.04	0	0	0	0.37	0.14	0.03	0	3.88	0	0.06	0	0.01	0.04	0	0	0	0	0.37	0	0	0	0	0	0
N038683	0	1.2	0.03	0	0	0	0	0	0	0	0	0	0	0	0	0	0	0	0	0	0	0	0	0	0	0	0	0	0.06	0.1	0	0	0	0	0	0	0	0	0	0	0	0	0	0	0	0	0	0	0
N058723	0	1.42	0.03	0.01	0	0	0	0	0	0	0	0	0	0	0	0	0	0	0	0	0	0	0	0	0	0	0	0	0.05	0.34	0.01	0.08	1.52	0	0	0	0	0	0	0	0	0	0	0	0	0	0	0	0
N019839	0	4.59	0.07	0	0	0	0	0	0	0	0	0	0	0	0	0	0	0	0	0	0	0	0	0	0	0	0	0	0.02	0	0	0.01	1.6	0.01	0	0	0	0	0	0	0	0	0	0	0	0	0	0	0
N046103	0	1.84	0.01	0	0	0	0	0	0	0	0	0	0	0	0	0	0	0	0	0	0	0	0	0.04	0	0	0	0	0.02	0.02	0	0	0.34	0	0	0	0	0	0	0	0	0	0	0	0	0	0	0	0
N076019	0	2	0.01	0	0	0	0	0.02	0	0	0	0	0	0	0	0	0	0.06	0	0	0	0	0	0.31	0	0	0	0	0.08	0.01	0	0.29	5.49	0	0	0	0	0	0	0	0	0	0	0	0	0	0	0	0
N088499	0	1.95	0	0	0	0	0	0	0	0	0	0	0	0	0	0	0	0	0	0	0.01	0	0	0	0	0	0	0	0.22	0.13	0.01	0	3.32	0	0	0	0	0	0	0	0	0	0	0	0	0	0	0	0
N015633	0	6.81	0.04	0	0	0	0	0	0	0	0	0	0	0	0	0	0	0	0	0	0	0	0	0	0	0	0	0	0.11	0	0	0.15	1.76	0	0	0	0	0	0	0	0	0	0	0	0	0	0	0	0
N092082	0	1	0.01	0	0	0	0	0	0	0	0	0	0	0	0	0	0	0	0	0	0	0	0	0	0	0	0	0	0	0.21	0	0	0	0	0	0	0	0	0	0	0	0	0	0	0	0	0	0	0
N072075	0	1.08	0	0	0	0	0	0	0	0	0	0	0	0	0	0	0	0	0	0	0	0	0	0	0	0	0	0	0.08	0.08	0	0	0.09	0	0	0	0	0	0	0	0	0	0	0	0	0	0	0	0
N088828	0	3.98	0.03	0	0	0	0	0	0	0	0	0	0	0	0	0	0	0	0	0	0	0	0	0.11	0	0	0	0	0.06	0.01	0	0.1	2.17	0	0	0	0	0	0	0	0	0	0	0	0	0	0.02	0	0
N068152	0	0.36	2.95	0.61	0.42	0	0	0.22	0.01	0	0.02	0	0.01	0	0	0	0	0.01	0	0	0	0	0	0	0	0	0	0	0.3	0	0	0.02	0.51	0	0	0	0	0.05	0	0	0	0	0.66	0	0	0	0	0	0
N096647	0	1.16	0.39	0	0	0	0	0	0	0	0	0	0	0	0	0	0	0	0	0	0	0	0	0	0	0	0	0	0.05	0.01	0	0	0.28	0	0	0	0	0	0	0	0	0	0	0	0	0	0	0	0
N009824	0	3.86	1.35	0	0.08	0	0	0.25	0	0	0.05	0	0	0	0	0	0	0	0	0	0.01	0	0	0	0.01	0.02	0	0	0.32	0	0	0.2	0.4	0	0	0	0	0	0	0	0	0	0.33	0	0	0	0	0	0
N067776	0	1.95	0.03	0	0	0	0	0	0	0	0	0	0	0	0	0	0	0	0	0	0	0	0	0	0	0	0	0	0	0.02	0	0	0.27	0	0	0	0	0	0	0	0	0	0	0	0	0	0	0	0
N025300	0	1.69	0.01	0	0	0	0	0	0	0	0	0	0	0	0	0	0	0	0	0	0.01	0	0	0	0	0.02	0	0	0.07	0.04	0	0.2	0.69	0	0	0	0	0	0	0	0	0	0	0	0	0	0	0	0
N058943	0	1.16	2	0	0.01	0	0	0.03	0	0	0	0	0	0	0	0	0	0.02	0	0	0	0	0	0	0	0	0.01	0	0.16	0.01	0	0.19	1.59	0	0	0	0	0.11	0	0	0	0	0	0	0	0	0	0.02	0
N011015	0	6.69	0	0	0	0	0	0	0	0	0	0	0	0	0	0	0	0	0	0	0	0	0	0	0	0	0	0	0.6	0.26	0	0	0.33	0	0	0	0	0	0	0	0	0	0	0	0	0	0	0	0
N045309	0	1.05	0	0	0	0	0	0	0	0	0	0	0	0	0	0	0	0	0	0	0	0	0	0.02	0	0	0	0	0.06	0	0	0.01	0.46	0	0	0	0	0	0	0	0	0	0	0	0	0	0	0	0
N065143	0	0.52	0.01	0	0	0	0	0	0	0	0	0	0	0	0	0	0	0	0	0	0.01	0	0	0	0	0	0	0	0.06	0.03	0	0.01	1.05	0	0	0	0	0	0	0	0	0	0	0	0	0	0	0	0
N068315	0	4.47	7.34	0	0	0	0	0.01	0	0	0	0	0	0	0	0	0	0	0	0	0	0	0	0	0.08	0	0	0	0.04	0	0	0.03	0.32	0	0	0	0	0	0	0	0	0	0	0	0	0	0	0	0
N073985	0	0.11	0	0	0	0	0	0	0	0	0	0	0	0	0	0	0	0	0	0	0	0	0	0	0	0	0	0	0	0.03	0	0	0	0	0	0	0	0	0	0	0	0	0	0	0	0	0	0	0
N088457	0	1.88	0.16	0	0	0	0	0	0	0	0	0	0	0	0	0	0	0	0	0	0	0	0	0	0.08	0	0	0	0	0	0	0	0.28	0	0	0	0	0	0	0	0	0	1.01	0	0	0	0	0	0
N012520	0	0.98	0.12	2.74	0	0	0	0	0	0	0	0	0	0	0	0	0	0	0	0	0	0	0	0.16	0.1	0	0	0	0.01	0	0	0.03	0.18	0	0	0	0	0	0.01	0	0	0	0.33	0	0	0	0	0	0
N076105	0	1.48	0.02	0	0	0	0	0	0	0	0	0	0	0	0	0	0	0	0	0	0.02	0	0	0	0	0	0	0	0.04	0.42	0.02	0	1.89	0	0	0	0	0	0	0	0	0	0	0	0	0	0	0	0
N001366	0	4.75	0.04	0	0	0	0	0	0	0	0	0	0	0	0	0	0	0	0	0	0.01	0	0	0	0	0	0	0	0	0.36	0	0	0.65	0	0	0	0	0	0	0	0	0	0	0	0	0	0	0	0
N058464	0	0.94	0	0	0	0	0	0	0	0	0	0	0	0	0	0	0	0	0	0	0	0	0	0.02	0.14	0	0	0	0.02	0	0	0.01	0.54	0	0	0	0	0.03	0	0	0	0	0	0	0	0	0	0	0
N079598	0	0.18	0	0	0	0	0	0	0	0	0	0	0	0	0	0	0	0	0	0	0	0	0	0	0	0.07	0	0	0.35	0.06	0	0.01	3.96	0	0	0	0	0	0	0	0	0	0	0	0	0	0	0	0
N015964	0	1.01	0	0	0	0	0	0	0	0	0	0	0	0	0	0	0	0	0	0	0.02	0	0	0	0	0	0	0	0	0.03	0	0	0.06	0	0	0	0.01	0	0	0	0	0	0	0	0	0	0	0	0
N037186	0	0.41	7.87	0	0	0	0	0	0	0	0	0	0	0	0	0	0	0.04	0	0	0	0	0	0	0.04	0.05	0.02	0	0.29	0.01	0	0.04	0.27	0	0	0	0	0.01	0	0	0	0	0	0	0	0	0	0	0
N066852	0	1.45	0.02	0	0	0	0	0.03	0	0	0	0	0	0	0	0	0.02	0	0	0	0	0	0	0.98	0	0.02	0	0	0.11	0	0	0.16	0.64	0	0	0	0.03	0	0	0	0	0	0	0	0	0	0	0	0
N098338	0	0	0.03	0	0	0	0	0	0	0	0	0	0	0	0	0	0	0	0	0	0	0	0	0	0.06	0	0	0	0	0.33	0.01	0	0	0	0	0	0	0	0	0	0	0	2.09	0	0	0	0	0	0
N070187	0	0.74	3.23	0	0.02	0	0	0.05	0	0.01	0	0	0	0	0	0	0	0.03	0	0	0	0	0	0	0	0	0	0	0.12	0.03	0	0.1	0.83	0	0	0	0	0	0	0	0	0	0.39	0	0	0	0	0	0
N057518	0	0	0	0	0	0	0	0	0	0	0	0	0	0	0	0	0	0	0	0	0	0	0	0	0.01	0	0	0	0.18	0	0	0	0	0	0	0	0	0	0	0	0	0	0.55	0	0	0	0	0	0
N091105	0	9.85	0.06	0	0	0	0	0	0	0	0	0	0	0	0	0	0	0	0	0	0	0	0	0	0	0	0	0	0	0.11	0.03	0	0	0	0	0	0	0	0	0	0	0	0	0	0	0	0	0	0
N062067	0	0.78	1.09	0.01	0	0	0	0.05	0	0	0	0	0	0	0	0	0	0.02	0	0	0	0	0	0.11	0.07	0	0	0	0.03	0	0	0.03	0.1	0	0	0	0.01	0	0	0	0	0	0	0	0	0	0	0	0
N062203	0	2.7	0.03	0	0	0	0	0	0	0	0	0	0	0	0	0	0	0	0	0	0	0	0	0	0	0	0	0	0.02	0.02	0	0.69	0.31	0	0	0	0	0	0	0	0	0	0	0	0	0	0	0	0
N019431	0	2.39	2.33	0.01	0	0	0	0	0	0	0	0	0	0	0	0	0	0	0	0	0	0	0	0.05	0	0	0	0	0.11	0	0	0.03	0.04	0	0	0	0	0	0	0	0	0	0	0	0	0	0	0	0
N051030	0	2.53	0.05	0	0	0	0	0	0	0	0	0	0	0	0	0	0	0	0	0	0	0	0	0	0	0	0	0	0.05	0	0.01	0	0	0	0	0	0	0	0	0	0	0	0	0	0	0	0	0	0
N051111	0	1.13	0.01	0	0	0	0	0	0	0	0	0	0	0	0	0	0	0	0	0	0	0	0	0	0	0	0	0	0	0.03	0	0	0.36	0	0	0	0	0	0	0	0	0	0	0	0	0	0	0	0
N005995	0	0	0	0	0	0	0	0	0	0	0	0	0	0	0	0	0	0	0.01	0	0	0	0	0	0	0	0	0	0	0.03	0	0	0	0	0	0	0	0	0	0	0	0	0	0	0	0	0	0	0
N076382	0	5.15	0	0.45	0	0	0	0	0	0	0	0	0	0	0	0	0	0	0	0	0	0	0	0	0	0	0	0	0.04	0	0.01	0.3	0.1	0	0	0	0	0.02	0	0	0	0	0	0	0	0	0	0	0
N074682	0	0.81	0.08	0.34	0	0	0	0	0	0	0	0	0	0	0	0	0	0	0	0	0	0	0	0.12	0.16	0	0	0	0.07	0	0	0.06	0.21	0	0	0	0	0	0	0	0	0	0	0	0	0	0	0	0
N033279	0	4.62	0.11	0	0	0	0	0.01	0	0	0	0	0	0	0	0	0	0.04	0	0	0	0	0	0.72	0.01	0	0	0	0.2	0.01	0.03	0.2	0.87	0	0	0	0	0	0	0	0	0	1.05	0	0	0	0	0	0
N046258	0	11.17	0	0	0	0	0	0	0	0	0	0	0	0	0	0	0	0	0	0	0	0	0	0	0	0	0	0	0.02	0.06	0.02	0	0.94	0	0	0	0	0	0	0	0	0	0	0	0	0	0	0	0
N019229	0	0	0	0	0	0	0	0	0	0	0	0	0	0	0	0	0	0	0	0	0	0	0	0	0	0	0	0	0	0.26	0	0	0	0	0	0	0	0	0	0	0	0	0	0	0	0	0	0	0
N076350	0	2.4	0	0	0	0	0	0	0	0	0	0	0	0	0	0	0	0	0	0	0	0	0	0	0	0	0	0	0	0.11	0	0	0	0	0	0	0	0.01	0	0	0	0	0	0	0	0	0	0	0
N095748	0	2.04	0.28	0	0.54	0	0	0.08	0	0	0	0	0.01	0	0	0	0	0.04	0	0	0.01	0	0	0.22	0.09	0	0	0	0.13	0	0	0.05	1.57	0	0	0	0	0.07	0	0	0	0	3.3	0	0	0	0	0	0
N000503	0	1.17	0	0	0	0	0	0	0	0	0	0	0	0	0	0	0	0	0	0	0	0	0	0	0	0	0	0	0.01	0	0.01	0.43	0.12	0	0	0	0	0	0	0	0	0	0	0	0	0	0	0	0
N066702	0	0	0.03	0	0	0	0	0	0	0	0	0	0	0	0	0	0	0	0	0	0.01	0	0	0	0	0	0	0	0	0	0	0.4	0.33	0	0	0	0.01	0	0	0	0	0	0	0	0	0	0	0	0
N098127	0	1.6	0.03	0	0	0	0	0	0	0	0	0	0	0	0	0	0	0	0	0	0	0	0	0	0	0	0	0	0	0	0	0.26	0.11	0.01	0	0	0	0.04	0	0	0	0	0	0	0	0	0	0	0
N012904	0	7.07	0.03	0	0	0	0	0	0	0	0	0	0	0	0	0	0	0	0	0	0.01	0	0	0	0	0	0	0	0	0	0	0.07	0.57	0	0	0	0	0	0	0	0	0	0	0	0	0	0	0	0
N054623	0	3.91	0.06	0	0	0	0	0.14	0	0	0	0	0	0	0	0	0	0	0	0	0	0	0	0	0.03	0	0	0	0.22	0.01	0	0.34	2.08	0	0	0	0	0.02	0	0	0	0	1.63	0	0	0	0	0	0
N022127	0	1.35	0	5.47	0	0	0	0.38	0	0	0.01	0	0	0	0	0	0	0	0	0	0	0	0	0	0	0	0	0	0.35	0.02	0.03	0.12	0	0.07	0	0	0	0.02	0.03	0	0	0	6.42	0	0	0	0	0	0
N071456	0	0	0	0	0	0	0	0	0	0	0	0	0	0	0	0	0	0	0	0	0	0	0	0	0	0	0	0	0.1	0.2	0.04	0	0	0	0	0	0	0	0	0	0	0	0	0	0	0	0	0	0
N010155	0	2.42	0.02	0	0	0	0	0	0	0	0	0	0	0	0	0	0	0	0	0	0	0	0	0	0	0	0	0	0.17	0.01	0.04	0.01	0.46	0	0	0	0	0	0	0	0	0	0	0	0	0	0	0	0
N073651	0	2.91	0	0	0	0	0	0	0	0	0	0	0	0	0	0	0	0	0	0	0.01	0	0	0.13	0	0	0	0	0.01	0.12	0.02	0.02	2.41	0	0	0	0	0	0	0	0	0	0	0	0	0	0	0	0
N065196	0	2.21	0.03	0	0	0	0	0.01	0	0	0	0	0	0	0	0	0	0.01	0	0	0	0	0	0.68	0	0	0	0	0.31	0.05	0	0	0.72	0	0	0	0	0.01	0	0	0	0	0	0	0	0	0	0	0
N089495	0	3.67	0	0	0	0	0	0	0	0	0	0	0	0	0	0	0	0	0	0	0	0	0	0	0.05	0	0	0	0	0.1	0	0	0	0	0	0	0	0	0	0	0	0	0	0	0	0	0	0	0
N062922	0	8.65	0.04	0	0	0	0	0	0	0	0	0	0	0	0	0	0	0	0	0	0	0	0	0	0	0	0	0	0	0.05	0.01	0	0	0	0	0	0	0	0	0	0	0	0	0	0	0	0	0	0
N058324	0	1.7	0.01	0	0	0	0	0	0	0	0	0	0	0	0	0	0	0	0	0	0	0	0	0	0	0	0	0	0.03	0.01	0	0.01	1.14	0	0	0	0	0	0	0	0	0	0	0	0	0	0	0	0
N038159	0	8.21	0.01	0	0	0	0	0	0	0	0	0	0	0	0	0	0	0	0	0	0	0	0	0	0	0	0	0	0.02	0.01	0	0.03	3.37	0	0	0	0	0	0	0	0	0	0	0	0	0	0	0	0
N011871	0	1.93	0	0	0	0	0	0	0	0	0	0	0	0	0	0	0	0	0	0	0.02	0	0	0	0	0	0	0	0.04	0.1	0	0	3.08	0	0	0	0	0	0	0	0	0	0.05	0	0	0	0	0	0
N081304	0	0	0.01	0	0	0	0	0	0	0	0	0	0	0	0	0	0	0	0	0	0	0	0	0	0	0	0	0	0	0.09	0	0	0.25	0	0	0	0	0	0	0	0	0	0	0	0	0	0	0	0
N028388	0	1.79	0	1.18	0	0	0	0	0	0	0	0	0	0	0	0	0	0	0	0	0	0	0	0	0	0	0	0	0.03	0.01	0	0.15	0.68	0	0	0	0	0.01	0	0	0	0	0	0	0	0	0	0	0
N095886	0	3.33	0	0	0	0	0	0	0	0	0	0	0	0	0	0	0	0	0	0	0.01	0	0	0	0	0	0	0	0.02	0.41	0	0.01	2.57	0	0	0	0	0	0	0	0	0	0	0	0	0	0	0	0
N046780	0	0.8	0	0	0	0	0	0	0	0	0	0	0	0	0	0	0	0	0	0	0	0	0	0	0.21	0	0	0	0	0	0	0	1.94	0	0	0	0	0	0	0	0	0	0	0	0	0	0	0	0
N027510	0	1.71	0.5	7.52	0	0	0	0	0	0	0	0	0	0	0	0	0	0	0	0	0	0	0	0	0	0	0	0	0	0.07	0.04	0.41	0	0	0	0	0.04	0	0	0	0	0	2.06	0	0	0	0	0	0
N012749	0	2.81	0.02	0	0	0	0	0.06	0	0	0.07	0	0.06	0	0	0	0	0.09	0	0	0	0	0	0	0	0	0	0	0.05	0.01	0.01	0.23	1.8	0	0	0	0	0.02	0	0	0	0	7.62	0	0	0	0	0	0
N006032	0	0.44	0	0	0	0	0	0	0	0	0	0	0	0	0	0	0	0	0	0	0.01	0.01	0	0	0	0	0	0	0	0.08	0	0	0.01	0	0	0	0	0.06	0	0	0	0	0.01	0	0	0	0	0	0
N080288	0	6.93	0.03	0	0	0	0	0	0	0	0	0	0	0	0	0	0	0	0	0	0	0	0	0	0	0	0	0	0	0.1	0	0	1.34	0	0	0	0	0	0	0	0	0	0	0	0	0	0	0	0
N073135	0	2.04	0	0	0	0	0	0	0	0	0	0	0	0	0	0	0	0	0	0	0	0	0	0	0.12	0	0	0	0.02	0.02	0	0.02	0.48	0	0	0	0	0	0	0	0	0	0	0	0	0	0	0	0
N072661	0	1.29	0	0	0	0	0	0.12	0	0	0	0	0	0	0	0	0	0	0	0	0	0	0	0	0.49	0	0	0	0.08	0	0	0.09	0.48	0	0	0	0	0	0	0	0	0	0.48	0	0	0	0	0	0.01
N052680	0	3.98	0.04	0	0	0	0	0	0	0	0	0	0	0	0	0	0	0	0	0	0	0	0	0	0	0	0	0	0.08	0.18	0.02	0	0	0	0	0	0	0	0	0	0	0	0	0	0	0	0	0.01	0
N017425	0	1.56	0.01	1.3	0.01	0	0	0.01	0	0	0	0	0	0	0	0	0	0	0	0	0	0	0	0	0.02	0	0	0	0.05	0.03	0	0.12	0.67	0	0	0	0	0.01	0	0	0	0	0	0	0	0	0	0	0
N021753	0	0	0.02	0	0	0	0	0	0	0	0	0	0	0	0	0	0	0	0	0	0	0	0	0	0	0	0	0	0	0.11	0.04	0	0	0	0	0	0	0	0	0	0	0	0	0	0	0	0	0	0
N097962	0	1.93	0	0	0	0	0	0	0	0	0	0	0	0	0	0	0	0	0	0	0	0	0	0	0	0	0	0	0	0.01	0	0	0	0	0	0	0	0	0	0	0	0	0	0	0	0	0	0	0
N046902	0	3.18	0	0	0	0	0	0	0	0	0	0	0	0	0	0	0	0	0	0	0.03	0	0	0	0	0	0	0	0	0.51	0	0	0	0	0	0	0	0	0	0	0	0	0	0	0	0	0	0	0
N026551	0	1.37	0	0	0	0	0	0	0	0	0	0	0	0	0	0	0	0	0	0	0	0	0	0	0	0	0	0	0.11	0.03	0.01	0.17	0	0	0	0	0	0	0	0	0	0	0.05	0	0	0	0	0	0
N049636	0	0.5	0	0	0	0	0	0	0	0	0	0	0	0	0	0	0	0	0	0	0	0	0	0.01	0	0	0	0	0	0.01	0	0	0.34	0	0	0	0	0	0	0	0	0	0	0	0	0	0	0	0
N070028	0	1.22	0.29	0	0	0	0	0	0	0	0	0	0	0	0	0	0	0	0	0	0.01	0	0	0	0.15	0	0	0	0.17	0	0	0.04	0.73	0	0.01	0	0	0	0	0	0	0	0	0	0	0	0	0	0
N099008	0	2.63	0.01	1.68	0	0	0	0.22	0	0	0	0	0	0	0	0	0	0.06	0	0	0	0	0	0.1	0.1	0	0	0	0.03	0	0	0.26	3.84	0.01	0	0	0	0.1	0	0	0	0	4.71	0	0	0	0	0.01	0
N013647	0	2.06	0	0	0	0	0	0.04	0	0	0	0	0	0	0	0	0	0	0	0	0	0	0	0	0.05	0	0	0	0.03	0.14	0.1	0.18	3.07	0	0	0	0	0	0	0	0	0	0.87	0	0	0	0	0	0
N094041	0	7.24	0.02	0	0.54	0	0	0.05	0	0	0	0	0	0	0.02	0	0	0.01	0	0	0	0	0	0.12	0.01	0	0	0	0.02	0	0	0.06	0.35	0	0.01	0	0	0	1.35	0	0	0	2.19	0	0	0	0	0	0
N055207	0	2.35	0	9.93	0	0	0	0.08	0	0	0	0	0	0	0	0	0	0	0	0	0	0	0	0	0	0	0	0	0.16	0.01	0	0	1.22	0	0	0	0	0	0	0	0	0	1.05	0	0	0	0	0	0
N045862	0	3.15	0	0	0	0	0	0.04	0	0	0	0	0	0	0	0	0	0	0	0.01	0.02	0	0	0	0	0	0	0	0.02	0.64	0.09	0	2.34	0	0	0	0	0	0	0	0	0	0	0	0	0	0	0	0
N086162	0	4.2	0	0	0	0	0	0	0	0	0	0	0	0	0	0	0	0	0	0	0.02	0	0	0	0	0	0	0	0	0.04	0	0	0.24	0	0	0	0	0	0	0	0	0	0	0	0	0	0	0	0
N035668	0	0.21	0	0	0	0	0	0	0	0	0	0	0	0	0	0	0	0	0	0	0	0	0	0	0.06	0	0	0	0	0.01	0.02	0.4	1.05	0	0	0	0	0.03	0	0	0	0	0	0	0	0	0	0	0
N037285	0	3.22	0.02	0	0	0	0	0.01	0	0	0	0.04	0	0	0	0	0	0	0	0	0	0	0	0	0.01	0	0	0	0.03	0.02	0	0.25	0.48	0	0	0	0.01	0	0	0	0	0	0.97	0	0	0	0	0	0
N046790	0	1.84	0	0	0	0	0	0	0	0	0	0	0	0	0	0	0	0	0	0	0	0	0	0	0	0	0	0	0	0.04	0.01	0.01	0.32	0	0	0	0	0	0	0	0	0	0.66	0	0	0	0	0	0
N098285	0	3.31	0	0	0	0	0	0	0	0	0	0	0	0	0	0	0	0	0	0	0	0	0	0	0	0	0	0	0	0.16	0.06	0.02	1.65	0	0	0	0	0	0	0	0	0	0	0	0	0	0	0	0
N059478	0	1.8	0	0	0	0	0	0	0	0	0	0	0	0	0	0	0	0	0	0	0.01	0	0	0	0	0	0	0	0.41	0.17	0.02	0.05	0.11	0	0	0	0.01	0	0	0	0	0	0.22	0	0	0	0	0	0
N025870	0	1.83	0.24	7.79	0	0	0	0	0	0	0	0	0	0	0	0	0	0	0	0	0	0	0	0.04	0	0	0	0	0.15	0.02	0	0.15	0.11	0	0	0	0	0.03	0	0	0	0	0.36	0	0	0	0	0	0
N032344	0	2.33	0.04	0	0	0	0	0	0	0	0	0	0	0	0	0	0	0	0	0	0	0	0	0	0	0	0	0	0.02	0	0	0	0.66	0	0	0	0	0	0	0	0	0	0	0	0	0	0	0	0
N012049	0	4.06	0.04	0	0	0	0	0.11	0	0	0.29	0	0	0	0	0	0	0	0	0	0	0	0	0	0	0	0	0	0.02	0.05	0	0	0.04	0	0	0	0	0	0	0	0	0	0	0	0	0	0	0	0
N027901	0	4.22	0.04	0	0.08	0	0	0.17	0	0	0	0	0	0	0	0	0	0	0	0	0	0	0	0	0	0	0	0	0.06	0.09	0	0.19	0.75	0	0	0	0	0	0	0	0	0	0	0	0	0	0	0	0
N072179	0	3.91	0	0	0	0	0	0	0	0	0	0	0	0	0	0	0	0	0	0	0	0	0	0	0	0	0	0	0.05	0.19	0.01	0	0	0	0	0	0	0	0	0	0	0	0.03	0	0	0	0	0	0
N074153	0	9.24	0.01	0	0	0	0	0	0	0	0	0	0	0	0	0	0	0	0	0	0	0	0	0	0	0	0	0	0.01	0.14	0	0.04	0.56	0	0	0	0	0	0.35	0	0	0	2.3	0	0	0	0	0	0
N034288	0	1.11	0	0	0	0	0	0	0	0	0	0	0	0	0	0	0	0	0	0	0	0	0	0	0	0	0	0	0.04	0.04	0.02	0	1.66	0	0	0	0	0	0	0	0	0	0.09	0	0	0	0	0	0
N072723	0	6.05	0.03	0	0	0	0	0	0	0	0	0	0	0	0	0	0	0	0	0	0	0	0	0	0	0	0	0	0	0.14	0	0	0	0	0	0	0	0	0	0	0	0	0	0	0	0	0	0	0
N015179	0	1.3	0	0	0	0	0	0	0	0	0	0	0	0	0	0	0	0	0	0	0	0	0	0	0	0	0	0	0	0.04	0	0	0.21	0	0	0	0	0	0	0	0	0	0	0	0	0	0	0	0
N068002	0	2.4	0	0	0	0	0	0	0	0	0	0	0	0	0	0	0	0	0	0	0	0	0	0	0	0	0	0	0	0.04	0.02	0	0	0.01	0	0	0	0	0	0	0	0	0.08	0	0	0	0	0	0
N013752	0	6.89	0.01	0	0	0	0	0	0	0	0	0	0	0	0	0	0	0	0	0	0	0	0	0	0	0	0	0	0	0.18	0.02	0	0.96	0	0	0	0	0	0	0	0	0	0	0	0	0	0	0.06	0
N084800	0	1.55	0.01	0	0.05	0	0	0.02	0	0	0	0	0	0	0	0	0.06	0	0	0	0.03	0	0	0.19	0.03	0	0	0	0.02	0	0	0.45	1.1	0.02	0	0	0	0.18	0	0	0	0	1.66	0	0	0	0	0	0
N073523	0	2.42	0	0	0	0	0	0	0	0	0	0	0	0	0	0	0	0	0	0	0.01	0	0	0	0	0	0	0	0.24	0.09	0.02	0	0	0.15	0	0	0	0.01	0	0	0	0	0	0	0	0	0	0	0
N060482	0	7.11	0.02	0	0	0	0	0	0	0	0	0	0	0	0	0	0	0	0	0	0	0	0	0.07	0	0	0	0	0	0.05	0	0	0.07	0	0	0	0.01	0	0	0	0	0	0.12	0	0	0	0	0	0
N098687	0	2.72	0.01	0	0	0	0	0	0	0	0	0	0	0	0	0	0	0	0	0	0	0	0	0	0	0	0	0	0.21	0.02	0.03	1.62	1.18	0	0.01	0	0	0.01	0	0	0	0	0	0	0	0	0	0	0
N093052	0	7.66	0.01	1.23	0	0	0	0.04	0	0	0	0	0	0	0	0	0	0	0	0	0	0	0	0	0	0	0	0	0	0.03	0	0	0	0.03	0	0	0	0	0	0	0	0	0.02	0	0	0	0	0	0
N061952	0	2.86	0	0	0	0	0	0	0	0	0	0	0	0	0	0	0	0	0	0	0	0	0	0	0	0	0	0	0	0.42	0	0	0	0	0	0	0	0	0	0	0	0	0	0	0	0	0	0	0
N000968	0	0	0.01	0	0	0	0	0	0	0	0	0	0	0	0	0	0	0	0	0	0	0	0	0	0	0	0	0	0.01	0.01	0.04	0	0.5	0	0	0	0	0	0	0	0	0	0	0	0	0	0	0	0
N088081	0	4.06	0.94	0	0.02	0	0	0.01	0	0	0	0	0	0	0	0	0	0	0	0	0	0	0	0	0	0	0	0	0.02	0	0	0.18	0.29	0	0	0	0	0	0	0	0	0	1.68	0	0	0	0	0	0
N083777	0	2.5	0.13	0	0.12	0	0	0	0	0	0.03	0	0	0	0	0	0	0	0	0	0.01	0	0	0	0	0	0.02	0	0.06	0.1	0.01	0.11	1.59	0	0	0	0	0	0	0	0	0	0.32	0	0	0	0	0	0
N042567	0	2.1	0.02	0	0	0	0	0	0	0	0	0	0	0	0	0	0	0	0	0	0.01	0	0	0	0	0	0	0	0.05	0	0	0.05	0	0.07	0	0	0	0	0	0	0	0	0.1	0	0	0	0	0	0
N026832	0	4.19	0.02	0	0	0	0	0	0	0	0	0	0	0	0	0	0	0	0	0	0	0	0	0	0	0	0	0	0.02	0.24	0.02	0	1.37	0	0	0	0	0	0	0	0	0	0	0	0	0	0	0	0
N032863	0	2.58	0.02	0	0	0	0	0	0	0	0	0	0	0	0	0	0	0	0	0	0.01	0	0	0	0	0	0	0	0	0.07	0.01	0	2.76	0	0	0	0	0	0	0	0	0	0	0	0	0	0	0	0
N045948	0	10.62	0.05	12.22	0	0	0	0	0	0	0	0	0	0	0	0	0	0	0	0	0.01	0	0	0	0	0	0	0	0.01	0.01	0	0.15	0.44	0	0	0	0	0	0	0	0	0	0.08	0	0	0	0	0	0
N062756	0	11.33	1.15	0	0	0	0	0	0	0	0	0	0	0	0	0	0	0	0	0	0	0	0	0.2	0	0	0	0	0	0.02	0.01	0	0.8	0	0	0	0	0	0	0	0	0	4.83	0	0	0	0	0	0
N088881	0	2.09	0	0	0	0	0	0	0	0	0	0	0	0	0	0	0	0	0	0	0	0	0	0	0	0	0	0	0.13	0.05	0.01	0.02	0.11	0	0	0	0	0	0	0	0	0	7.04	0	0	0	0	0	0
N039751	0	2.21	0.01	0	0	0	0	0	0	0	0	0	0	0	0	0	0	0	0	0	0	0	0	0	0	0	0	0	0.13	0	0	0	1.42	0	0	0	0	0.03	0	0	0	0	0	0	0	0	0	0	0
N076599	0	2.11	0.01	0	0	0	0	0	0	0	0	0	0	0	0	0	0	0	0	0	0	0	0	0	0	0	0	0	0.02	0.4	0	0	0	0	0	0	0	0	0	0	0	0	0	0	0	0	0	0.01	0
N099207	0	6.44	0	0	0	0	0	0	0	0	0	0	0	0	0	0	0	0	0	0	0	0	0	0	0	0	0	0	0	0.04	0	0	0	0	0	0	0	0	0	0	0	0	0	0	0	0	0	0	0
N091542	0	2.44	0.01	0	0	0	0	0.01	0	0	0	0	0	0	0	0	0	0	0	0	0	0	0	0	0	0	0	0	0.3	0.2	0	0.02	3.9	0	0.67	0	0	0	0	0	0	0	0	0	0	0	0	0.02	0
N015695	0	1.07	0	0	0	0	0	0	0	0	0	0	0	0	0	0	0	0	0	0	0.01	0	0	0	0	0	0	0	0	0.11	0	0	0	0	0	0	0	0	0	0	0	0	0	0	0	0	0	0	0
N057387	0	0.87	0	0	0	0	0	0	0	0	0	0	0	0	0	0	0	0	0	0	0	0	0	0	0	0	0	0	0	0.03	0	0	0.1	0	0	0	0	0	0	0	0	0	0	0	0	0	0	0	0
N039370	0	5.42	0	0	0	0	0	0	0	0	0	0	0	0	0	0	0	0	0	0	0	0	0	0	0.29	0	0	0	0	0.1	0	0	0	0	0.05	0	0	0	0	0	0	0	0	0	0	0	0	0	0
N070494	0	2.31	0	0	0	0	0	0	0	0	0	0	0	0	0	0	0	0	0	0	0	0	0	0	0	0	0	0	0	0.04	0	0	0.2	0	0	0	0	0	0	0	0	0	0	0	0	0	0	0	0
N062409	0	7.38	0.02	0	0	0	0	0	0	0	0	0	0	0	0	0	0	0	0	0	0	0	0	0	0	0	0	0	0	0	0	0	0.6	0	0	0	0	0	0	0	0	0	0	0	0	0	0	0	0
N086736	0	2.94	0	0	0	0	0	0	0	0	0	0	0	0	0	0	0	0	0	0	0	0	0	0	0	0	0	0	0.08	0.05	0	0	0	0	0	0	0	0	0	0	0	0	0	0	0	0	0	0	0
N089072	0	1.79	0	0	0	0	0	0	0	0	0	0	0	0	0	0	0	0	0	0	0.01	0	0	0	0	0	0	0	0.05	0.01	0	0.02	0.57	0	0	0	0	0	0	0	0	0	0	0	0	0	0	0	0
N087377	0	18.33	0.02	0	0	0	0	0	0	0	0	0	0	0	0	0	0	0	0	0	0	0	0	0	0	0	0	0	0	0.03	0	0	0.2	0	0	0	0	0	0	0	0	0	0	0	0	0	0	0.02	0
N042952	0	1.87	0.03	0	0	0	0	0	0	0	0	0	0	0	0	0	0	0	0	0	0	0	0	0.11	0	0	0	0	0	0.03	0.03	0	1.58	0	0	0	0.03	0	0	0	0	0	0	0	0	0	0	0.01	0
N060558	0	1.77	0	0	0	0	0	0	0	0	0	0	0	0	0	0	0	0	0	0	0	0	0	0	0	0	0	0	0	0.08	0	0	0.77	0	0	0	0	0	0	0	0	0	0	0	0	0	0	0	0
N011068	0	2.37	0	0	0	0	0	0	0	0	0	0	0	0	0	0	0	0	0	0	0	0	0	0	0	0	0	0	0	0.07	0.01	0	0.91	0	0	0	0	0	0	0	0	0	0.07	0	0	0	0	0	0
N043324	0	3.28	0	0	0	0	0	0	0	0	0	0	0	0	0	0	0	0	0	0	0	0	0	0	0	0	0	0	0	0.08	0	0	0	0	0	0	0	0	0	0	0	0	0	0	0	0	0	0	0
N003643	0	1.31	0	0	0	0	0	0	0	0	0	0	0	0	0	0	0	0	0	0	0	0	0	0	0	0	0	0	0	0.17	0.01	0.04	0.63	0	0	0	0	0	0	0	0	0	5.03	0	0	0	0	0	0
N010957	0	1.65	0.91	0	0	0	0	0.04	0	0	0	0.01	0	0	0	0	0	0	0	0	0	0	0	0.35	0	0	0	0	0.1	0.05	0	0.35	1.42	0	0	0	0	0	0	0	0	0	3.6	0	0	0	0	0	0
N064181	0	5.7	0	0	0	0	0	0	0	0	0	0	0	0	0	0	0	0	0	0	0	0	0	0	0	0	0	0	0	0	0	0	1.95	0	0	0	0	0	0	0	0	0	0	0	0	0	0	0	0
N071100	0	3.44	0	0	0	0	0	0	0	0	0	0	0	0	0	0	0	0	0	0	0	0	0	0	0	0	0	0	0	0.11	0	0	0	0	0	0	0	0	0	0	0	0	0	0	0	0	0	0	0
N000021	0	1.43	0	12.37	0	0	0	0	0	0	0	0	0	0	0	0	0	0	0	0	0	0	0	0.33	0	0	0	0	0	0.07	0	0	1.28	0	0	0	0	0	0	0	0	0	0	0	0	0	0	0	0
N018103	0	2.76	0	0	0	0	0	0	0	0	0	0	0	0	0	0	0	0	0	0	0	0	0	0	0	0	0	0	0	0.07	0	0	0	0	0	0	0	0	0	0	0	0	0	0	0	0	0	0	0
N011676	0	0.28	0	0	0	0	0	0	0	0	0	0	0	0	0	0	0	0	0	0	0.02	0	0	0	0	0	0	0	0	0	0	0	0.68	0	0	0	0.01	0	0	0	0	0	0	0	0	0	0	0	0
N044484	0	10.63	0.02	0	0	0	0	0	0	0	0	0	0	0	0	0	0	0	0	0	0	0	0	0	0	0	0	0	0.04	0.05	0	0.03	0.46	0	0	0	0.04	0	0	0	0	0	0	0	0	0	0	0	0
N020632	0	3.15	0	0	0	0	0	0	0	0	0	0	0	0	0	0	0	0.02	0	0	0	0	0	0	0	0	0	0	0	0	0	0.02	0.02	0	0	0	0	0	0	0	0	0	0	0	0	0	0	0	0
N050216	0	5.13	0	0	0	0	0	0	0	0	0	0	0	0	0	0	0	0	0	0	0	0	0	0.16	0	0	0	0	0.07	0	0	0.01	0.16	0	0	0	0	0.01	0	0	0	0	0	0	0	0	0	0	0
N085801	0	4.6	0.23	0	0.39	0	0	0.14	0	0	0	0	0	0	0	0	0	0	0	0	0	0	0	0	0	0	0	0	0.02	0.03	0.08	0.02	0.5	0	0	0	0	0	0.05	0	0	0	1.2	0	0	0	0	0	0
N089472	0	1.15	0	0	0	0	0	0	0	0	0	0	0	0	0	0	0	0	0.01	0	0.01	0	0	0.11	0	0	0	0	0.01	0.01	0	0.49	7.71	0	0	0	0.02	0.17	0	0	0	0	0	0	0	0	0	0	0
N041338	0	5.33	0	0	0	0	0	0	0	0	0	0	0	0	0	0	0	0	0	0	0.02	0	0	0	0	0	0	0	0.02	0.14	0	0	0	0	0	0	0	0	0	0	0	0	0	0	0	0	0	0	0
N035415	0	2.15	0.01	0	0	0	0	0	0	0	0	0	0	0	0	0	0	0	0	0	0	0	0	0.09	0.11	0	0	0	0.04	0	0	0.05	0.21	0	0	0	0	0	0	0	0	0	1.13	0	0	0	0	0	0
N022370	0	1.94	2.19	0	0.01	0	0	0	0	0	0	0	0	0	0	0	0	0	0	0	0	0	0	0.09	0	0	0	0	0.13	0.01	0	0.12	1.04	0	0	0	0	0	0	0	0	0	0	0	0	0	0	0	0
N042683	0	1.53	0.02	0	0	0	0	0	0	0	0	0	0	0	0	0	0	0	0	0	0	0	0	0.05	0.05	0	0	0	0.13	0	0	0.04	1.28	0	0	0	0	0	0	0	0	0	0	0	0	0	0	0	0
N086481	0	0	0.61	0	0	0	0	0	0	0	0	0	0	0	0	0	0	0	0	0	0.05	0	0	0.05	0	0	0	0	0	0.16	0	0	0.37	0.06	0	0	0.01	0	0	0	0	0	0	0	0	0	0	0	0
N025811	0	4.22	0.01	0	0	0	0	0	0	0	0	0	0	0	0	0	0	0	0	0	0	0	0	0	0	0	0	0	0.05	0.11	0	0	4.04	0	0	0	0.01	0	0	0	0	0	0	0	0	0	0	0	0
N087957	0	7.21	0.01	0	0	0	0	0	0	0	0	0	0	0	0	0	0	0	0	0	0	0	0	0.28	0	0	0	0	0	0.04	0	0	0.67	0	0	0	0	0	0	0	0	0	0	0	0	0	0	0	0
N011498	0	0.27	0.01	0	0	0	0	0	0	0	0	0	0	0	0	0	0	0	0	0	0	0	0	0	0	0	0	0	0.01	0.01	0	0	0.54	0	0	0	0	0	0	0	0	0	0	0	0	0	0	0	0
N003591	0	13.89	0.24	0.01	0	0	0	0	0	0	0	0	0	0	0	0	0	0	0	0	0.01	0	0	0	0	0	0	0	0	0	0	0	0	0	0	0	0	0.02	0	0	0	0	0.43	0	0	0	0	0	0
N052946	0	2.79	0.01	0	0	0	0	0	0	0	0	0	0	0	0	0	0	0	0	0	0	0	0	0	0	0	0	0	0.16	0.01	0	0	0.35	0	0	0	0	0	0	0	0	0	0.59	0	0	0	0	0	0
N058708	0	0	0.16	0	0	0	0	0	0	0	0.02	0	0	0	0	0	0	0	0	0	0	0	0	0	0.16	0	0	0	0.05	0.01	0	0.02	0.43	0	0	0	0	0	0	0	0	0	0.89	0	0	0	0	0	0
N044953	0	0.74	0	0	0	0	0	0	0	0	0	0	0	0	0	0	0	0	0	0	0	0	0	0	0	0	0	0	0	0.01	0	0	2.5	0	0	0	0.03	0	0	0	0	0	0	0	0	0	0	0	0
N070794	0	1.73	0	0	0	0	0	0.01	0	0	0	0	0	0	0	0	0	0	0	0	0.01	0	0	0	0.12	0	0	0	0	0.02	0	0	0.61	0	0	0	0.01	0	0	0	0	0	0	0	0	0	0	0	0
N035996	0	1.08	1.52	0	0	0	0	0	0	0	0	0	0	0	0	0	0	0	0	0	0	0	0	0	0.08	0	0	0	1.17	0.31	0.22	2.38	1.94	0	0	0	0.01	0	0	0	0	0	0	0	0	0	0	0	0
N062915	0	1.55	0.02	0	0	0	0	0	0	0	0	0	0	0	0	0	0	0	0	0	0	0	0	0	0	0	0	0	0	0.06	0	0	0.26	0	0	0	0	0	0	0	0	0	0	0	0	0	0	0	0
N058341	0	5.2	0.02	0	0	0	0	0	0	0	0	0	0	0	0	0	0	0	0	0	0	0	0	0	0	0	0	0	0	0.14	0	0.04	0	0	0	0	0	0	0	0	0	0	0	0	0	0	0	0	0
N089103	0	4.51	0	0	0	0	0	0	0	0	0	0	0	0	0	0	0	0	0	0	0	0	0	0	0	0	0	0	0	0.38	0.01	0	1.26	0	0	0	0	0	0	0	0	0	0	0	0	0	0	0	0
N059541	0	3.18	0.04	0	0	0	0	0	0	0	0	0	0	0	0	0	0	0	0	0	0	0	0	0	0	0	0	0	0	0.09	0	0	1.4	0	0	0	0	0	0	0	0	0	0	0	0	0	0	0	0
N053417	0	2.97	0.08	0	0	0	0	0	0	0	0	0	0	0	0	0	0	0	0	0	0	0	0	0	1.28	0	0	0	0.12	0	0	0.1	0.37	0	0	0	0	0	0	0	0	0	0	0	0	0	0	0	0
N031006	0	3.91	0.13	0	0	0	0	0.04	0	0	0	0	0	0	0	0	0	0	0	0	0	0	0	0	0	0	0	0	0	0.08	0.03	0	0.54	0	0	0	0	0	0	0	0	0	0.07	0	0	0	0	0	0
N018282	0	4.42	3.59	0	0	0	0	0	0	0	0	0	0.01	0	0	0	0	0.09	0	0	0.01	0	0	0.02	0	0	0	0	0.15	0	0	0.03	0.17	0	0	0	0	0.01	0	0	0	0	1.28	0	0	0	0	0	0
N052337	0	0.01	0.01	0	0	0	0	0	0	0	0	0	0	0	0	0	0	0	0	0	0	0	0	0	0	0	0	0	0.06	0	0.02	0.23	0.77	0	0	0	0	0	0	0	0	0	0.08	0	0	0	0	0	0
N065559	0	0.8	0	0	0	0	0	0	0	0	0	0	0	0	0	0	0	0	0	0	0	0	0	0	0.04	0	0	0	0	0.03	0	0.01	1.66	0.21	0	0	0	0	0	0	0	0	0	0	0	0	0	0	0
N010273	0	2.56	0.08	0	0	0	0	0	0	0	0	0.01	0	0	0	0	0	0	0	0	0	0	0	0	0	0	0	0	0.15	0.03	0	0.06	0.46	0	0	0	0	0	0	0	0	0	0	0	0	0	0	0	0
N095447	0	0.1	0.01	0	0	0	0	0	0	0	0	0	0	0	0	0	0	0	0	0	0.01	0	0	0	0	0	0	0	0	0.44	0.07	0	0	0	0	0	0.01	0	0	0	0	0	0	0	0	0	0	0	0
N021262	0	2.49	0.03	0	0	0	0	0	0	0	0	0	0	0	0	0	0	0	0	0	0	0	0	0	0	0.01	0	0	0.09	0.12	0.01	0	0.87	0	0	0	0	0	0	0	0	0	0	0	0	0	0	0	0
N057234	0	6.11	0	0	0	0	0	0	0	0	0	0	0	0	0	0	0	0	0	0	0.01	0	0	0	0	0	0	0	0	0.04	0	0	0.54	0	0	0	0	0	0	0	0	0	7.07	0	0	0	0	0	0
N042105	0	0.76	0.01	0	0.11	0	0	0	0	0	0.03	0	0	0	0	0	0	0.03	0	0	0	0	0	0	0.34	0	0	0	0.22	0	0	0.08	0	0	0	0	0	0	0	0	0	0	5.33	0	0	0	0	0	0
N012432	0	0.73	0.01	0	0	0	0	0	0	0	0	0	0	0	0	0	0	0	0	0	0	0	0	0	0	0	0	0	0.03	0	0	0.02	0.23	0	0	0	0	0	0	0	0	0	0	0	0	0	0	0.01	0
N031828	0	0.88	0	0	0	0	0	0	0	0	0	0	0	0	0	0	0	0	0	0	0	0	0	0.03	0	0	0	0	0	0	0	0	0	0	0	0	0	0	0	0	0	0	0	0	0	0	0	0	0
N075696	0	0.58	0.02	0	0	0	0	0	0	0	0	0	0	0	0	0	0	0	0	0	0	0	0	0	0	0	0	0	0.02	0.03	0	0.3	2.48	0	0	0	0	0	0	0	0	0	0	0	0	0	0	0	0
N095818	0	1.03	0.07	0	0	0	0	0	0	0	0	0	0	0	0	0	0	0	0	0	0	0	0	0	0	0	0	0	0	0.05	0.01	0	0.36	0	0	0	0	0	0	0	0	0	0	0	0	0	0	0	0
N000233	0	6.28	0	0	0	0	0	0	0	0	0	0	0	0	0	0	0	0	0	0	0	0	0	0	0	0	0	0	0	0.85	0	0	0	0	0	0	0	0	0	0	0	0	0	0	0	0	0	0	0
N007800	0	3.54	0.04	0	0	0	0.01	0	0	0	0	0	0	0	0	0	0	0	0	0	0	0	0	0	0.42	0	0	0	0.16	0	0	0.05	3.01	0	0	0	0	0.15	0	0	0	0	1.08	0	0	0	0	0	0
N020828	0	0.97	0.01	0	0	0	0	0	0	0	0	0	0	0	0	0	0	0	0	0	0	0	0	0	0	0	0	0	0.03	0.02	0	0	1.29	0	0	0	0	0	0	0	0	0	0	0	0	0	0	0	0
N094740	0	0.94	0.71	1.85	0	0	0	0	0	0	0	0	0	0	0	0	0	0.02	0	0	0	0	0	0.02	0.03	0	0	0	0.03	0	0	0.13	0.25	0	0	0	0	0.02	0	0	0	0	0	0	0	0	0	0	0
N006520	0.14	15.93	0.03	0	0	0	0	0	0	0	0	0	0	0	0	0	0	0	0	0	0.01	0	0	0	0	0	0	0	0	0.43	0.17	0	0	0	0	0	0	0.04	0	0	0	0	0	0	0	0	0	0	0.01
N011601	0	0.29	0	0	0	0	0	0	0	0	0	0	0	0	0	0	0	0	0	0	0.02	0.03	0	0	0	0	0	0	0.01	0.22	0.11	0.25	3.23	0	0	0	0	0	0	0	0	0	0	0	0	0	0	0	0
N015182	0	0.19	0.19	0.99	0	0	0	0	0	0	0	0	0	0	0	0	0	0	0	0	0	0	0	0	0	0	0	0	0.04	0	0	0.35	0.55	0	0	0	0	0	0.01	0	0	0	0.94	0	0	0	0	0	0
N004510	0	1.18	0	0	0	0	0	0	0	0	0	0	0	0	0	0	0	0	0	0	0.01	0	0	0	0	0	0	0	0.2	0.02	0	0	0	0	0	0	0	0	0	0	0	0	7.8	0	0	0	0	0	0
N066880	0	4.97	0.07	0	0	0	0	0	0	0	0	0	0	0	0	0	0	0	0	0	0	0	0	0	0	0	0	0	0	0.01	0	0	0.13	0	0.07	0	0	0	0	0	0	0	0	0	0	0	0	0	0
N095757	0	2.75	0.55	0	0	0	0	0	0	0	0	0	0.02	0	0	0	0	0	0	0	0.01	0	0	0.15	0.07	0	0	0	0.08	0	0	0.21	0.94	0	0	0	0	0	0	0	0	0	0.01	0	0	0	0	0	0
N031221	0	0.56	2.69	0	0	0	0	0	0	0	0	0	0	0	0	0	0	0	0	0	0	0	0	0	0.29	0	0	0	0.14	0	0	0.03	0.37	0	0	0	0	0	0	0	0	0	0	0	0	0	0	0	0
N045480	0	0.47	0.12	0	0	0	0	0	0	0	0	0	0	0	0	0	0	0	0	0	0	0	0	0	0	0	0	0	0	0	0	0	0.21	0	0	0	0	0	0	0	0	0	0	0	0	0	0	0	0
N023947	0	4.45	0.04	0	0	0	0	0	0	0	0	0	0	0	0	0	0	0	0	0	0	0	0	0.05	0	0	0	0	0.08	0	0.01	0	0.35	0	0	0	0	0	0	0	0	0	0	0	0	0	0	0	0
N036457	0	1.68	0.04	0	0.06	0	0	0.06	0	0	0.05	0	0	0	0	0	0.16	0	0	0	0	0	0	0	0.45	0	0	0	0.22	0	0.01	0.57	2.45	0.04	0.07	0	0.01	0.05	0	0	0	0	0	0	0	0	0	0	0
N044938	0	2.04	0	0	0	0	0	0	0	0	0	0	0	0	0	0	0	0	0	0	0	0	0	0	0	0	0	0	0.07	0.14	0	0	2.36	0	0	0	0	0	0	0	0	0	0	0	0	0	0	0	0
N012615	0	7.85	0.05	0	0	0	0	0	0	0	0	0	0	0	0	0	0	0	0	0	0	0	0	0	0	0	0	0	0.01	0.09	0	0	1.33	0	0	0	0	0	0	0	0	0	0	0	0	0	0	0	0
N048684	0	2.05	3.99	0	0	0	0	0	0	0	0	0	0.01	0	0	0	0	0.08	0	0	0	0	0	0	0.11	0	0	0	0.22	0.01	0.01	0	1.28	0	0	0	0	0.01	0	0	0	0	0.11	0	0	0	0	0	0
N049473	0	6.26	0.01	0.73	0	0	0	0.07	0	0	0.12	0	0	0	0	0	0	0	0	0	0	0	0	0.02	0.01	0	0	0	0.14	0	0.06	0.37	4.77	0.04	0.11	0	0	0.03	0	0	0	0	0.69	0	0	0	0	0	0
N085319	0	2.54	0.03	0	0	0	0	0	0	0	0	0	0	0	0	0	0	0	0	0	0	0	0	0	0	0	0	0	0	0.51	0	0	0	0	0	0	0	0	0	0	0	0	0	0	0	0	0	0	0
N077495	0	1.86	0.02	0	0	0	0	0	0	0	2.01	0	0	0	0	0	0	0	0	0	0	0	0	0.01	0.03	0	0	0	0.05	0	0	0.09	0.18	0	0	0	0	0	0.45	0	0	0	0	0	0	0	0	0	0
N027875	0	2.12	0	0	0	0	0	0	0	0	0	0	0	0	0	0	0	0	0	0	0	0	0	0.09	0	0	0	0	0	0.01	0	0	0	0	0	0	0	0	0	0	0	0	0	0	0	0	0	0	0
N055370	0	3.72	0.02	0	0	0	0	0	0	0	0	0	0	0	0	0	0	0	0	0	0	0	0	0	0	0	0	0	0.09	0	0.02	0	0.89	0	0	0	0	0	0	0	0	0	0	0	0	0	0	0	0
N095596	0	2.77	0.03	0	0.31	0	0	0	0	0	0	0	0	0	0	0	0	0.34	0	0	0	0	0	0	0.82	0	0	0	0.02	0.01	0.03	0.3	2.3	0	0.01	0	0	0	0	0	0	0	0	0	0	0	0	0	0
N015329	0	0.84	0.05	0	0	0	0	0	0	0	0	0	0	0	0	0	0	0	0	0	0	0	0	0	0	0	0	0	0.04	0	0	0	0.71	0	0	0	0	0	0	0	0	0	0	0	0	0	0	0	0
N056643	0	1.33	0.02	0	0	0	0	0.01	0	0	0	0	0	0	0	0	0	0.01	0	0	0	0	0	0	0	0	0	0	0.09	0.02	0	0.04	0.96	0	0	0	0	0.02	0	0	0	0	0	0	0	0	0	0	0
N088787	0	0.95	1.24	0	0	0	0	0	0	0	0	0	0	0	0	0	0	0	0	0	0	0	0	0	0	0	0	0	0.06	0	0.03	0	0.82	0	0	0	0	0.01	0	0	0	0	0	0	0	0	0	0	0
N015510	0	1.06	0	0	0	0	0	0	0	0	0	0	0	0	0	0	0	0	0	0	0	0	0	0	0.04	0	0	0	0	0.02	0	0	0	0	0	0	0	0	0	0	0	0	0	0	0	0	0	0	0
N041506	0	4.06	0.01	0	0	0	0	0	0	0	0	0	0	0	0	0	0	0	0	0	0	0	0	0	0	0	0	0	0.03	0.05	0.04	0	0.46	0	0.06	0	0	0	0	0	0	0	0	0	0	0	0	0.01	0
N096812	0	2.27	0	0	0	0	0	0	0	0	0	0	0	0	0	0	0	0	0	0	0	0	0	0	0	0	0	0	0.06	0.01	0.01	0.09	0	0	0	0	0	0	0	0	0	0	0.11	0	0	0	0	0	0
N024067	0	6.6	0.07	0	0	0	0	0	0	0	0	0	0	0	0	0	0	0	0	0	0	0	0	0	0	0	0	0	0	0.02	0	0.81	0	0	0	0	0	0.43	0	0	0	0	0	0	0	0	0	0	0
N026529	0	0.54	0.01	0	0	0	0	0.1	0	0	0	0	0	0	0	0	0	0.16	0	0	0	0	0	0	0	0	0	0	0.02	0	0	0	0.22	0	0	0	0	0	0	0	0	0	0.38	0	0	0	0	0	0
N086813	0	1.2	0	0.49	0	0	0	0	0	0	0	0	0	0	0	0	0	0	0	0	0.04	0	0	0.08	0.22	0	0	0	0.08	0	0.01	0	1.05	0	0	0	0	0	0	0	0	0	0	0	0	0	0	0	0
N083461	0	3.25	0.01	0	0	0	0	0	0	0	0	0	0	0	0	0	0	0	0	0	0	0	0	0	0	0	0	0	0.01	0.03	0	0	0	0	0	0	0	0	0	0	0	0	0	0	0	0	0	0	0
N007615	0	3.37	0.02	1.33	0	0	0	0.08	0	0	0	0	0	0	0	0	0	0	0	0	0	0	0	0	0	0	0	0	0.04	0	0	0.12	0.54	0	0	0	0	0	0.2	0	0	0	6.95	0	0	0	0	0	0
N039826	0	2.29	0.01	0	0	0	0	0	0	0	0	0	0	0	0	0	0	0	0	0	0	0	0	0	0	0	0	0	0.08	0.01	0.04	0	0	0	0	0	0	0.01	0	0	0	0	0	0	0	0	0	0	0
N021357	0	1.59	0.03	0	0	0	0	0	0	0	0	0	0	0	0	0	0	0	0	0	0	0	0	0	0	0	0	0	0	0	0	0.02	0.1	0	0	0	0	0	0	0	0	0	0	0	0	0	0	0	0
N022145	0	2.57	0.03	2.13	0.08	0	0	1.51	0	0	0.09	0	0	0	0	0	0	0.03	0	0	0	0	0	0	0.15	0.01	0	0	0.05	0	0	0.05	0.25	0	0	0	0	0.03	0	0	0	0	3.78	0	0	0	0	0	0
N009754	0	1.32	0.04	0	0	0	0	0	0	0	0	0	0	0	0	0	0	0	0	0	0	0	0	0	0	0	0	0	0	0.01	0	0	0	0	0	0	0	0	0	0	0	0	0	0	0	0	0	0	0
N067116	0.01	0.01	0	0	0	0	0	0	0	0	0	0	0	0	0	0	0	0	0	0	0	0	0	0	0	0	0	0	0.02	0.03	0	0	0.81	0	0	0	0	0	0	0	0	0	0	0	0	0	0	0	0
N063574	0	1.16	0.21	0	0	0	0	0	0	0	0.01	0	0	0	0	0	0	0	0	0	0	0	0	0	0	0	0	0	0	0	0	0.01	0.08	0	0	0	0	0	0.03	0	0	0	0.94	0	0	0	0	0	0
N039508	0	0.54	0	0	0	0	0	0	0	0	0	0	0	0	0	0	0	0	0	0	0	0	0	0	0	0	0	0	0.02	0.04	0	0.03	0.56	0	0	0	0	0	0	0	0	0	0.27	0	0	0	0	0	0
N032273	0	5.45	0	0	0	0	0	0	0	0	0	0	0	0	0	0	0	0	0	0	0	0	0	0.05	0.08	0	0	0	0.01	0	0	0	0.86	0	0	0	0	0	0	0	0	0	0	0	0	0	0	0	0
N025005	0	2.63	0.15	2.86	0.1	0	0	0.01	0	0	0.06	0	0	0	0	0	0	0.13	0	0	0	0	0	0.39	0	0	0	0	0.17	0	0	0.15	0.6	0	0	0	0	0	0	0	0	0	0	0	0	0	0	0	0
N008157	0	4.83	0	0	0	0	0	0	0	0	0	0	0	0	0	0	0	0	0	0	0	0	0	0	0	0	0	0	0	0.02	0	0.01	0	0	0	0	0	0	0	0	0	0	0	0	0	0	0	0	0
N047356	0	2.59	0	0	0	0	0	0	0	0	0	0	0	0	0	0	0	0	0	0	0	0	0	0	0	0	0	0	0	0.08	0.01	0	0	0	0	0	0	0	0	0	0	0	0	0	0	0	0	0	0
N015336	0	0.99	0	0	0.07	0	0	0.19	0	0	0	0	0	0	0	0	0	0	0	0	0.01	0	0	0.07	0.11	0	0	0	0.03	0	0.1	0.05	0.82	0	0	0	0	0	0	0	0	0	0	0	0	0	0	0	0
N069598	0	3.35	0.06	0	0	0	0	0	0	0	0	0	0	0	0	0	0	0	0	0	0	0	0	0	0	0	0	0	0.08	0.03	0	0	0	0	0	0	0	0	0	0	0	0	0	0	0	0	0	0	0
N068374	0	2.11	0.04	0	0	0	0	0	0	0	0	0	0	0	0	0	0	0	0	0	0	0	0	0	0	0	0	0	0	0.04	0	0	0.38	0	0	0	0	0	0	0	0	0	0	0	0	0	0	0	0
N048815	0	0.53	0.01	0	0	0	0	0	0	0	0	0	0	0	0	0	0	0	0	0	0	0	0	0	0	0	0	0	0	0.06	0.01	0	0.07	0	0	0	0	0	0	0	0	0	0	0	0	0	0	0	0
N060230	0	0.5	0.01	0	0	0	0	0	0	0	0	0	0	0	0	0	0	0	0	0	0	0	0	0	0	0	0	0	0.01	0.01	0	0	0.32	0	0	0	0.01	0	0	0	0	0	0	0	0	0	0	0	0
N062969	0	0.69	0.01	0	0	0	0	0	0	0	0	0	0	0	0	0	0	0	0	0	0	0	0	0	0	0	0	0	0	0	0	0.03	0.07	0	0	0	0	0	0	0	0	0	0	0	0	0	0	0	0
N061132	0	2.94	0.02	1.74	0	0	0	0	0	0	0	0	0.01	0	0	0	0	0.02	0	0	0	0	0	0.04	0	0	0	0	0.01	0	0	0.04	0.78	0	0	0	0	0.08	0	0	0	0	0	0	0	0	0	0	0
N080938	0	7.92	0.01	0.01	0	0	0	0	0	0	0	0	0	0	0	0	0	0	0	0	0	0	0	0	0	0	0	0	0.39	0.02	0	0.03	2.24	0	0.04	0	0.03	0	0	0	0	0	0	0	0	0	0	0	0
N030381	0	0.27	0	0	0	0	0	0	0	0	0	0	0	0	0	0	0	0	0	0	0	0	0	0	0.05	0	0	0	0.04	0	0	0.03	0.18	0	0	0	0	0.1	0	0	0	0	0	0	0	0	0	0	0
N067709	0	1.61	4.23	0	0	0	0	0.04	0	0	0	0	0	0	0	0	0	0	0	0	0	0	0	0	0.03	0	0	0	0.06	0	0	0.2	0.27	0	0	0	0	0.1	0	0	0	0	0	0	0	0	0	0	0
N086170	0	0.1	1.21	3.75	0	0	0	0.1	0	0	0	0	0	0	0	0	0	0	0	0	0	0	0	0.05	0	0	0	0	0.07	0	0	0.14	0.13	0	0	0	0	0.01	0	0	0	0	0	0	0	0	0	0	0
N055062	0	2.26	0	0	0	0	0	0	0	0	0	0	0	0	0	0	0	0	0	0	0.01	0	0	0	0	0	0	0	0.03	0.04	0	0.03	0.75	0	0	0	0	0	0	0	0	0	0	0	0	0	0	0	0
N014675	0	4.6	0.03	0	0	0	0	0	0	0	0	0	0	0	0	0	0	0	0	0	0	0	0	0	0	0	0	0	0.26	0.02	0.02	0.04	0	0	0	0	0	0	0	0	0	0	0	0	0	0	0	0	0
N041614	0	1.23	0	0	0	0	0	0	0	0	0	0	0	0	0	0	0	0	0	0	0	0	0	0.04	0.19	0	0	0	0	0.02	0	0	0.06	0	0	0	0	0	0	0	0	0	0	0	0	0	0	0	0
N027207	0	1.35	0	0	0	0	0	0	0	0	0	0	0	0	0	0	0	0	0	0	0	0	0	0	0	0	0	0	0	0.01	0	0	0.05	0	0	0	0	0	0	0	0	0	0	0	0	0	0	0	0
N070525	0	0.98	0.04	0	0	0	0	0	0	0	0	0	0	0	0	0	0	0	0	0	0	0	0	0	0	0	0	0	0.14	0	0	0.01	0	0	0	0	0	0	0	0	0	0	0	0	0	0	0	0	0
N000733	0	0.01	0.02	0	0	0	0	0	0	0	0	0	0	0	0	0	0	0	0	0	0.01	0	0	0	0.03	0	0	0	0	0.08	0	0	0	0	0	0	0	0	0	0	0	0	0	0	0	0	0	0	0
N097935	0	0.49	0	0	0	0	0	0	0	0	0	0	0	0	0	0	0	0	0	0	0.01	0	0	0.04	0	0	0	0	0.01	0	0	0.01	0.29	0	0	0	0	0	0	0	0	0	0	0	0	0	0	0	0
N009709	0	2.73	0	0	0	0	0	0	0	0	0	0	0	0	0	0	0	0	0	0	0.01	0	0	0	0	0	0	0	0	0.16	0.01	0.01	2.05	0	0	0	0	0	0	0	0	0	0	0	0	0	0	0	0
N006026	0	1.14	0.01	0	0	0	0	0	0	0	0	0	0	0	0	0	0	0	0	0	0	0	0	0	0.11	0	0	0	0.01	0.03	0	0.01	1.26	0	0	0	0	0.04	0	0	0	0	0	0	0	0	0	0	0
N033806	0	0.58	0.03	0	0	0	0	0	0	0	0	0	0	0	0	0	0	0	0	0	0	0	0	0	0	0	0	0	0.03	0.13	0	0	0	0	0	0	0	0	0	0	0	0	0	0	0	0	0	0	0
N063891	0	0.66	0.02	0	0	0	0	0	0	0	0	0	0	0	0	0	0	0	0	0	0	0	0	0	0.03	0	0	0	0.03	0	0	0	0.74	0	0	0	0	0	0	0	0	0	0	0	0	0	0	0	0
N005419	0	0.92	0.33	5.53	0	0	0	0	0	0	0	0.01	0	0	0	0	0	0	0	0	0	0	0	0.03	0.02	0	0	0	0.01	0	0	0.05	0.25	0	0	0	0	0	0	0	0	0	0	0	0	0	0	0	0
N026359	0	1.33	0.03	0	0	0	0	0	0	0	0	0	0	0	0	0	0	0	0	0	0	0	0	0	0.09	0	0	0	0.01	0.01	0	0	0.16	0	0	0	0	0	0	0	0	0	0	0	0	0	0	0	0
N097924	0	0.74	0.42	3.71	0	0	0	0	0	0	0	0	0.03	0	0	0	0	0.02	0	0	0.02	0	0	0.1	0.03	0	0	0	0.02	0.01	0	0.07	0.33	0	0	0	0	0.03	0	0	0	0	0	0	0	0	0	0	0
N097766	0	0.21	0	0.01	0	0	0	0	0	0	0	0	0	0	0	0	0	0.03	0	0	0	0	0.05	0	0	0	0	0	0.11	0	0	0.19	1.59	0	0	0	0	0.02	0	0	0	0	0	0	0	0	0	0	0
N073759	0	3.78	0.21	0	0	0	0	0	0	0	0	0	0	0	0	0	0	0	0	0	0	0	0	0.09	0	0	0	0	0.18	0	0	0.04	0.45	0	0	0	0	0	0	0	0	0	0	0	0	0	0	0	0
N080410	0	5.15	0.05	0	0	0	0	0	0	0	0	0	0	0	0	0	0	0	0	0	0	0	0	0	0	0	0	0	0	0.07	0	0.12	0.52	0	0	0	0	0	0	0	0	0	0	0	0	0	0	0	0
N081754	0	1.94	0.03	0	0	0	0	0.03	0	0	0	0	0	0	0	0	0	0	0	0	0	0	0	0.24	0	0	0	0	0.36	0.02	0	0.01	0.17	0	0	0	0	0.03	0.01	0	0	0	0.61	0	0	0	0	0	0
N030397	0	1.18	0	0	0	0	0	0	0	0	0	0	0	0	0	0	0	0	0	0	0	0	0	0	0	0	0	0	0.06	0.04	0.02	0	0.15	0	0	0	0	0	0	0	0	0	0	0	0	0	0	0	0
N012617	0	0	0	0	0	0	0	0	0	0	0	0	0	0	0	0	0	0	0	0	0	0	0	0	0	0	0	0	0	0.07	0	0	0.44	0	0	0	0	0	0	0	0	0	0	0	0	0	0	0	0
N011557	0	0.44	0.07	0.12	0	0	0	0	0	0	0	0	0	0	0	0	0	0	0	0	0.01	0	0	0	0	0	0	0	0	0	0	0.21	1.05	0	0	0	0.01	0	0	0	0	0	0	0	0	0	0	0	0
N093578	0	3.45	0	15.78	0	0	0	0	0	0	0	0.01	0	0	0	0	0	0	0	0	0	0	0	0	0	0	0	0	0	0.01	0.01	0	0	0	0	0	0	0	0	0	0	0	0.16	0	0	0	0	0	0
N024682	0	3.64	0.02	0	0	0	0	0	0	0	0	0	0	0	0	0	0	0	0	0	0	0	0	0	0.01	0	0	0	0	0.02	0	0	0.17	0	0	0	0	0	0	0	0	0	0	0	0	0	0	0	0
N091594	0	4.32	0.01	0	0	0	0	0.06	0	0	0	0	0	0	0	0	0	0	0	0	0	0	0	0	0.01	0	0	0	0.11	0.01	0.01	0.03	0.61	0	0	0	0	0	0	0	0	0	0	0	0	0	0	0	0
N036550	0	1.1	0	0	0	0	0	0	0	0	0	0	0	0	0	0	0	0	0	0	0	0	0.06	0	0	0	0	0	0.01	0	0	0	1.14	0	0	0	0	0	0	0	0	0	0	0	0	0	0	0.03	0
N001634	0	1.48	0	0	0	0	0	0	0	0	0	0	0	0	0	0	0	0	0	0	0	0	0	0	0.01	0	0	0	0	0	0	0.02	0.35	0	0	0	0	0	0	0	0	0	0	0	0	0	0	0	0
N070315	0	3.2	0	0	0	0	0	0	0	0	0	0	0	0	0	0	0	0	0	0	0.01	0	0	0	0	0	0	0	0	0	0	0	2.89	0	0	0	0	0	0	0	0	0	0	0	0	0	0	0	0
N001055	0	0.47	0	0	0	0	0	0	0	0	0	0	0	0	0	0	0	0	0	0	0.06	0	0	0	0	0	0	0	0.01	0.04	0	0	7.01	0	0	0	0	0	0	0	0	0	0	0	0	0	0	0	0
N034958	0	1.17	0.13	0	0	0	0	0	0	0	0	0	0	0	0	0	0	0	0	0	0	0	0	0	0	0	0	0	0.01	0.03	0	0.2	0.53	0	0	0	0	0	0	0	0	0	0	0	0	0	0	0	0
N021838	0	2.69	0.01	0	0	0	0	0	0	0	0	0	0	0	0	0	0	0	0	0	0	0	0	0	0.05	0	0	0	0.01	0.02	0	0	0.67	0	0	0	0	0	0	0	0	0	1.18	0	0	0	0	0	0
N034486	0	1.56	0	0	0	0	0	0	0	0	0	0	0	0	0	0	0	0	0	0	0	0	0	0	0	0	0	0	0.08	0.02	0	0	0.9	0	0	0	0	0.04	0	0	0	0	0	0	0	0	0	0	0
N038466	0	0	0.01	0	0	0	0	0	0	0	0	0	0	0	0	0	0	0	0	0	0	0	0	0	0	0	0	0	0.01	0.09	0	0	0.68	0	0	0	0	0	0	0	0	0	0	0	0	0	0	0	0
N073496	0	1.91	0.08	0	0	0	0	0	0	0	0	0	0	0	0	0	0	0	0	0	0	0	0	0	0	0	0	0	0.01	0.39	0.01	0	3.81	0	0	0	0	0	0	0	0	0	0	0	0	0	0	0	0
N053940	0	3.47	0	0.01	0	0	0	0	0	0	0	0	0	0	0	0	0	0	0	0	0	0	0	0	0	0	0	0	0	0.03	0	0	0.1	0	0	0	0	0	0	0	0	0	0.01	0	0	0	0	0.01	0
N097273	0	7.42	0.02	0	0	0	0	0	0	0	0	0	0	0	0	0	0	0	0	0	0	0	0	0	0	0	0	0	0	0.04	0.01	0	0.86	0	0	0	0	0	0	0	0	0	0	0	0	0	0	0	0
N066733	0	3.37	0	0	0	0	0	0	0	0	0	0	0	0	0	0	0	0	0	0	0	0	0	0	0	0	0	0	0	0.01	0	0	1.5	0	0	0	0	0	0	0	0	0	0	0	0	0	0	0	0
N088960	0	7.34	0.01	0	0	0	0	0	0	0	0	0	0	0	0	0	0	0	0	0	0	0	0	0	0	0	0	0	0	0.06	0.02	0	0	0	0	0	0	0	0	0	0	0	0	0	0	0	0	0	0
N096210	0	1.98	0.02	0	0	0	0	0	0	0	0	0	0	0	0	0	0	0	0	0	0	0	0	0	0.11	0	0	0	0.04	0	0	0	0.34	0	0	0	0	0	0	0	0	0	0	0	0	0	0	0	0
N025271	0	0.13	0	0	0	0	0	0	0	0	0	0	0	0	0	0	0	0	0	0	0	0	0	0	0	0	0	0	0.04	0	0	0	0.68	0	0	0	0	0	0	0	0	0	0	0	0	0	0	0	0
N045014	0	2.78	1.14	0	0	0	0	1.66	0	0	0.02	0	0	0	0	0	0	0	0	0	0	0	0	0	0.18	0	0	0	0.1	0	0.08	0.37	2.38	0.02	0	0	0	0.11	0	0	0	0	0	0	0	0	0	0	0
N064922	0	0.81	0	0	0	0	0	0	0	0	0	0	0	0	0	0	0	0	0	0	0	0	0	0	0	0	0	0	0	0.74	0	0	0.31	0.12	0	0	0	0	0	0	0	0	0	0	0	0	0	0	0
N042981	0	4.54	0.05	0	0	0	0	0	0	0	0	0	0	0	0	0	0	0	0	0	0.01	0	0	0	0	0	0	0	0.11	0.01	0	0	3.39	0	0	0	0	0	0	0	0	0	0	0	0	0	0	0	0
N069834	0	0.91	0.01	0	0	0	0	0	0	0	0	0	0	0	0	0	0	0	0	0	0.01	0	0	0	0	0	0	0	0	0.02	0.01	0	0.54	0	0	0	0	0	0	0	0	0	0	0	0	0	0	0	0
N009106	0	1.66	0	0	0	0	0	0	0	0	0	0	0.13	0	0	0	0	0.5	0	0	0	0	0	0	0.15	0	0	0	0.04	0.02	0.01	0.17	1.43	0	0	0	0	0.07	0	0	0	0	0	0	0	0	0	0	0
N001709	0	4.3	0.02	0	0	0	0	0	0	0	0	0	0	0	0	0	0	0.04	0	0	0	0	0	0	0	0	0	0	0.12	0	0	0	1.11	0	0	0	0	0	0	0	0	0	0	0	0	0	0	0	0
N095976	0	2.51	0	0	0	0	0	0	0	0	0	0	0	0	0	0	0	0	0	0	0	0	0	0	0	0	0	0	0.29	0	0	0	0.85	0	0	0	0	0	0	0	0	0	0	0	0	0	0	0	0
N053578	0	5.77	0.01	0	0	0	0	0	0	0	0	0	0	0	0	0	0	0	0	0	0	0	0	0	0	0	0	0	0.01	0.08	0	0	1.32	0	0	0	0	0.02	0	0	0	0	0	0	0	0	0.01	0	0
N036610	0	2.98	0.03	0	0	0	0	0	0	0	0	0	0	0	0	0	0	0	0	0	0	0	0	0	0	0	0	0	0.16	0.02	0	0	0.51	0	0	0	0	0	0	0	0	0	0	0	0	0	0	0	0
N055977	0	0.44	0.09	0	0	0	0	0	0	0	0	0	0	0	0	0	0	0	0	0	0.01	0	0	0	0	0	0	0	0	0.09	0	0	0	0	0	0	0	0	0	0	0	0	0	0	0	0	0	0	0
N058699	0	1.35	0.02	0	0	0	0	0	0	0	0	0	0	0	0	0	0	0	0	0	0.02	0	0	0	0.01	0	0	0	0	0.03	0	0	0.81	0	0	0	0	0	0	0	0	0	0	0	0	0	0	0	0
N000420	0	2.75	0	0	0	0	0	0	0	0	0	0	0	0	0	0	0	0	0	0	0	0	0	0	0	0	0	0	0	0.02	0.01	0	0.21	0	0	0	0	0	0	0	0	0	0	0	0	0	0	0	0
N060217	0	3.66	0.02	0	0	0	0	0	0	0	0	0	0	0	0	0	0	0	0	0	0	0	0	0	0	0	0	0	0.01	0.02	0	0	2.1	0	0	0	0	0	0	0	0	0	0	0	0	0	0	0	0
N030586	0	1.6	1.08	10.73	0.03	0	0	0	0	0	0	0.01	0	0	0	0	0	0.02	0	0	0	0	0	0.03	0.01	0	0	0	0.04	0	0	0.04	0.48	0	0	0	0	0	0	0	0	0	0	0	0	0	0	0	0
N042359	0	9	0	0	0	0	0	0	0	0	0	0	0	0	0	0	0	0	0	0	0	0	0	0	0.24	0	0.01	0	0.11	0.01	0.05	0.04	2.28	0	0	0	0	0	0	0	0	0	1.18	0	0	0	0	0	0
N028509	0	0.77	0.22	0	0	0	0	0	0	0	0	0	0	0	0	0	0	0	0	0	0.01	0	0	0	0	0	0	0	0.35	0	0	0.05	1.23	0	0	0	0	0.02	0	0	0	0	0.01	0	0	0	0	0	0
N097979	0	2.69	0	0	0	0	0	0	0	0	0	0	0	0	0	0	0	0	0	0	0	0	0	0	0	0	0	0	0	0.03	0	0	0	0	0	0	0	0	0	0	0	0	0	0	0	0	0	0	0
N069355	0	0	0.05	0	0	0	0	0	0	0	0	0	0	0	0	0	0	0	0	0	0	0	0	0	0	0	0	0	0	0	0	0	0	0	0	0	0	0	0	0	0	0	0	0	0	0	0	0.01	0
N061369	0	1.06	0.02	0	0	0	0	0	0	0	0	0	0	0	0	0	0	0	0	0	0.01	0	0	0	0	0	0	0	0.03	0.05	0	0	1.61	0	0	0	0.02	0	0	0	0	0	0	0	0	0	0	0.01	0
N020811	0	0.98	0.02	0	0	0	0	0	0	0	0	0	0	0	0	0	0	0	0	0	0	0	0	0	0	0	0	0	0.01	0.03	0.01	0	0.95	0	0	0	0	0	0	0	0	0	0	0	0	0	0	0	0
N057149	0	0.79	0.07	0	0	0	0	0	0	0	0	0	0	0	0	0	0	0	0	0	0	0	0	0	0	0	0	0	0	0.02	0	0	0.38	0	0	0	0	0	0	0	0	0	0	0	0	0	0	0.01	0
N072205	0	2.74	0.01	0	0	0	0	0	0	0	0	0	0	0	0	0	0	0	0	0	0	0	0	0	0	0	0	0	0.17	0.01	0.01	0.07	0.52	0	0	0	0	0	0	0	0	0	1.48	0	0	0	0	0	0
N000846	0	3.43	0.09	0	0	0	0	0	0	0	0	0	0	0	0	0	0	0	0	0	0	0	0	0	0	0	0	0	0.08	0.05	0	0.18	0.46	0	0	0	0	0	0	0	0	0	1.59	0	0	0	0	0	0
N037379	0	1.96	0	0	0	0	0	0	0	0	0	0	0	0	0	0	0	0	0	0	0	0	0	0	0	0	0	0	0.15	0.01	0	0.04	1.83	0	0	0	0	0	0	0	0	0	0	0	0	0	0	0	0
N096463	0	0.65	0.02	3.49	0	0	0	0.03	0	0	0	0	0	0	0	0	0	0	0	0	0	0	0	0.06	0.06	0	0	0	0.01	0	0	0.02	0.41	0	0.07	0	0	0.02	0	0	0	0	1.62	0	0	0	0	0	0
N095728	0	2.44	0	0	0	0	0	0	0	0	0	0	0	0	0	0	0	0	0	0	0	0	0	0.1	0	0	0	0	0.1	0.05	0.05	0.1	5.75	0	0	0	0	0.43	0	0	0	0	0	0	0	0	0	0	0
N042217	0	6.88	0.03	0	0	0	0	0	0	0	0	0	0	0	0	0	0	0	0	0	0	0	0	0	0	0	0	0	0	0.37	0	0	0	0	0	0	0	0	0	0	0	0	0	0	0	0	0	0	0
N081103	0	0.58	0.22	3.71	0	0	0	0	0	0	0	0	0	0	0	0	0	0	0	0	0	0	0	0.19	0.24	0	0	0	0.03	0	0	0.27	0.39	0	0.04	0	0	0.06	0	0	0	0	0.32	0	0	0	0	0	0
N083369	0	4.41	0	0	0	0	0	0	0	0	0	0	0	0	0	0	0	0	0	0	0	0	0	0	0	0	0	0	0	0.17	0.01	0	0.01	0	0	0	0	0	0	0	0	0	0	0	0	0	0	0	0
N010737	0	1.4	0.01	0	0	0	0	0	0	0	0	0	0	0	0	0	0	0	0	0	0.01	0	0	0	0	0	0	0	0.02	0.05	0	0	1.2	0	0	0	0	0	0	0	0	0	0	0	0	0	0	0	0
N088621	0	2.82	0.03	0	0	0	0	0	0	0	0	0	0	0	0	0	0	0	0	0	0	0	0	0	0	0	0	0	0.04	0	0.02	0	0.05	0	0	0	0	0	0	0	0	0	0.06	0	0	0	0	0	0
N006390	0	2.21	0	0	0	0	0	0	0	0	0	0	0	0	0	0	0	0	0	0	0	0	0	0	0	0	0	0	0.02	0.1	0	0	2.49	0	0	0	0	0	0	0	0	0	0	0	0	0	0	0	0
N049257	0	0.89	0	0	0	0	0	0	0	0	0	0	0	0	0	0	0	0	0	0	0	0	0	0	0	0	0	0	0.01	0.03	0.01	0	0.07	0	0	0	0	0	0	0	0	0	0	0	0	0	0	0	0
N020589	0	2.68	0.01	0	0	0	0	0	0	0	0	0	0	0	0	0	0	0	0	0	0	0	0	0.1	0	0	0	0	0.53	0.01	0.06	0.18	2.9	0	0.02	0	0	0	0	0	0	0	0	0	0	0	0	0	0
N023454	0	0.22	0.03	0	0	0	0	0	0	0	0	0	0	0	0	0	0	0	0	0	0	0	0	0	0	0	0	0	0.06	0	0.01	0.02	0.85	0	0	0	0	0	0	0	0	0	0	0	0	0	0	0	0
N096176	0	3.46	0	0	0	0	0	0	0	0	0	0	0	0	0	0	0	0	0	0	0	0	0	0.02	0	0	0	0	0.03	0.06	0.01	0.09	1.42	0	0	0	0	0	0	0	0	0	0	0	0	0	0	0	0
N016341	0	0.46	0	0.01	0	0	0	0	0	0	0	0	0	0	0	0	0	0	0	0	0	0	0	0	0	0	0	0	0	0.03	0	0	0.65	0	0	0	0.02	0	0	0	0	0	0	0	0	0	0	0	0
N079782	0	14.88	0.01	0	0	0	0	0	0	0	0	0	0	0	0	0	0	0	0	0	0	0	0	0	0	0	0	0	0.06	0.14	0.04	0.18	0.9	0	0	0	0.01	0	0	0	0	0	0	0	0	0	0	0.15	0
N084358	0	2.12	0	0	0	0	0	0	0	0	0	0	0	0	0	0	0	0	0	0	0.02	0	0	0	0	0	0	0	0	0.04	0	0	0.97	0	0	0	0	0	0	0	0	0	0	0	0	0	0	0	0
N018557	0	1.83	0.06	0	0	0	0	0	0	0	0	0	0	0	0	0	0	0	0	0	0	0	0	0.02	0.1	0	0	0	0.11	0	0	0.01	0.26	0	0	0	0	0.04	0	0	0	0	0	0	0	0	0	0	0
N004580	0	1.34	0.03	0	0	0	0	0	0	0	0	0	0	0	0	0	0	0	0	0	0	0	0	0	0	0	0	0	0.04	0.45	0.05	0	0	0	0	0	0	0	0	0	0	0	0	0	0	0	0	0	0
N032646	0	5.3	0	0	0	0	0	0	0	0	0	0	0	0	0	0	0	0	0	0	0	0	0	0	1.42	0	0.01	0	0.16	0.01	0.01	0.21	2.01	0	0.01	0	0	0.05	0	0	0	0	0	0	0	0	0	0	0
N001836	0	0.8	0	0	0	0	0	0	0	0	0	0	0	0	0	0	0	0	0	0	0.02	0	0	0	0.37	0	0	0	0	0.03	0	0	1.39	0	0	0	0	0	0	0	0	0	0.05	0	0	0	0	0	0
N059061	0	0.53	0	0.01	0	0	0	0	0	0	0	0	0	0	0	0	0	0	0	0	0	0	0	0	0.07	0	0	0	0.01	0	0	0	0.76	0	0	0	0	0	0	0	0	0	0	0	0	0	0	0	0
N059576	0	2.33	0.01	0	0	0	0	0	0	0	0	0	0	0	0	0	0	0	0	0	0	0	0	0	0	0	0	0	0.03	0.03	0	0	0.23	0	0	0	0	0	0	0	0	0	0	0	0	0	0	0	0
N001829	0	0.94	0	1.3	0	0	0	0	0	0	0	0	0	0	0	0	0	0	0	0	0	0	0	0.05	0.05	0	0	0	0.04	0	0	0.23	0.75	0	0.01	0	0	0.01	0	0	0	0	0	0	0	0	0	0	0
N049156	0	2.96	0	0	0	0	0	0	0	0	0	0	0	0	0	0	0	0	0	0	0	0	0	0	0	0	0	0	0	0	0	0	0	0	0	0	0	0	0	0	0	0	0	0	0	0	0	0	0
N043494	0	0.7	0.01	0	0	0	0	0	0	0	0	0	0	0	0	0	0	0	0	0	0.01	0	0	0.58	0.1	0	0	0	0	0	0.01	0	2.01	0	0	0	0	0	0	0	0	0	0	0	0	0	0	0	0
N007598	0	0	0	0	0	0	0	0	0	0	0	0	0	0	0	0	0	0	0	0	0	0	0	0	0	0	0	0	0.03	0.08	0	0	2.49	0	0	0	0	0	0	0	0	0	0	0	0	0	0	0	0
N007586	0	6.57	0.09	0	0	0	0	0	0	0	0	0	0	0	0	0	0	0	0	0	0	0	0	0	0	0	0	0	0.02	0.39	0.02	0	1.61	0	0	0	0	0.15	0	0	0	0	0	0	0	0	0	0	0
N078172	0	0.91	0	0	0	0	0	0	0	0	0	0	0	0	0	0	0	0	0	0	0	0	0	0	0	0	0	0	0.01	0.25	0.04	0	3.59	0	0	0	0	0	0	0	0	0	0	0	0	0	0	0	0
N092248	0	1.24	0.49	2.64	0	0	0	0	0	0	0	0	0	0	0	0	0	0.01	0	0	0	0	0	0	0.06	0	0	0	0.1	0.01	0	0.03	0.05	0	0	0	0	0.02	0	0	0	0	0.01	0	0	0	0	0	0
N042590	0	0.84	0	0	0	0	0	0	0	0	0	0	0	0	0	0	0	0	0	0	0	0	0	0	0	0	0	0	0.02	0	0	0.01	0	0	0	0	0	0	0	0	0	0	0	0	0	0	0	0	0
N026253	0	0.29	0	0	0	0	0	0	0	0	0	0	0	0	0	0	0	0	0	0	0	0	0	0	0	0	0	0	0	0.01	0	0	0.01	0	0	0	0	0	0	0	0	0	0	0	0	0	0	0	0
N062262	0	0	0	0	0	0	0	0	0	0	0	0	0	0	0	0	0	0	0	0	0.01	0	0	0	0	0	0	0	0	0	0	0	0.02	0	0	0	0.01	0	0	0	0	0	0	0	0	0	0	0	0
N083273	0	0.58	0	0	0	0	0	0	0	0	0	0	0	0	0	0	0	0	0	0	0	0	0	0	0.03	0	0	0	0.01	0	0.01	0.01	0.07	0	0	0	0	0	0	0	0	0	0	0	0	0	0	0	0
N051967	0	4.67	0.01	0	0	0	0	0	0	0	0	0	0	0	0	0	0	0	0	0	0	0	0	0.14	0.07	0	0	0	0.05	0	0	0.1	2.76	0	0	0	0	0.31	0	0	0	0	0	0	0	0	0	0	0
N075373	0	0.82	0	0	0	0	0	0	0	0	0	0	0	0	0	0	0	0	0	0	0	0	0	0	0	0	0	0	0	0.04	0	0	0.32	0	0	0	0	0	0	0	0	0	0	0	0	0	0	0	0
N020596	0	4.52	0.03	0	0	0	0	0	0	0	0	0	0	0	0	0	0	0	0	0	0	0	0	0	0	0	0	0	0	0.01	0.01	0.01	0	0	0	0	0	0	0	0	0	0	0	0	0	0	0	0	0
N097053	0	3.34	1.53	0	0.4	0	0	0.01	0	0	0.02	0	0	0	0	0	0	0.15	0	0	0	0	0	0	0.83	0	0	0	0.14	0.01	0.07	0.07	1.87	0	0	0	0	0	0.03	0	0	0	0.31	0	0	0	0	0	0
N080229	0	2.85	0.14	0	0	0	0	0	0	0	0	0	0	0	0	0	0	0	0	0	0.01	0	0	0	0	0	0	0	0	0.09	0	0	0	0	0	0	0	0	0	0	0	0	0	0	0	0	0	0	0
N081150	0	0.88	0.16	4.57	0	0	0	0.04	0	0	0	0	0	0	0	0	0	0	0	0	0.01	0	0	0.02	0	0	0	0	0.02	0	0	0.01	0.17	0	0	0	0	0	0	0	0	0	0.02	0	0	0	0	0	0
N016700	0	1.46	0.01	0	0	0	0	0	0	0	0	0	0	0	0	0	0	0	0	0	0	0	0	0	0.02	0	0	0	0.04	0	0	0.01	0.16	0	0	0	0	0.02	0	0	0	0	0	0	0	0	0	0	0
N087697	0	0.01	0.07	0.01	0	0	0	0	0	0	0	0	0	0	0	0	0	0	0	0	0	0	0	0	0	0	0	0	0	0.1	0	0	0	0	0	0	0	0	0	0	0	0	0	0	0	0	0	0	0
N019128	0	0.83	0.76	2.98	0	0	0	0	0	0	0	0	0	0	0	0	0	0	0	0	0	0	0	0.01	0	0	0	0	0.03	0	0	0	0.08	0	0	0	0	0	0	0	0	0	0	0	0	0	0	0	0
N057948	0	0	0.02	0	0	0	0	0	0	0	0	0	0	0	0	0	0	0	0	0	0	0	0	0	0	0	0	0	0	0.01	0	0	0	0	0	0	0	0	0	0	0	0	0	0	0	0	0	0	0
N064075	0	0.56	0	0	0	0	0	0	0	0	0	0	0	0	0	0	0	0	0	0	0	0	0	0	0	0	0	0	0	0.16	0	0	2.15	0	0	0	0	0	0	0	0	0	0	0	0	0	0	0	0
N040991	0	2.44	0	0	0	0	0	0	0	0	0	0	0	0	0	0	0	0	0	0	0	0	0	0	0	0	0	0	0.01	0	0	0.03	0.51	0	0	0	0	0	0	0	0	0	0	0	0	0	0.01	0	0
N056452	0	1.05	6.28	0	0	0	0	0.07	0	0	0	0	0	0	0	0	0	0	0	0	0	0	0	0.1	0.02	0	0	0	0.04	0	0	0.05	0.3	0	0	0	0	0	0	0	0	0	0	0	0	0	0	0	0
N010649	0	3.43	0.05	0	0	0	0	0	0	0	0	0	0	0	0	0	0	0	0	0	0.01	0	0	0	0	0	0	0	0	0.09	0	0	0	0	0	0	0	0	0	0	0	0	0	0	0	0	0	0	0
N093675	0	3.2	0.08	0	0	0	0	0	0	0	0	0	0	0	0	0	0	0	0	0	0	0	0	0	0	0	0	0	0.04	0.03	0	0	0	0	0	0	0	0	0	0	0	0	0	0	0	0	0	0	0
N030909	0	1.07	0.03	0	0	0	0	0	0	0	0	0	0	0	0	0	0	0	0	0	0	0	0	0	0.07	0	0	0	0.03	0	0	0.1	0.07	0	0	0	0	0	0	0	0	0	0	0	0	0	0	0	0
N091606	0	1.08	0	0	0	0	0	0	0	0	0	0	0	0	0	0	0	0	0	0	0	0.06	0	0	0	0	0	0	0.03	0	0	0	0.37	0	0	0	0.01	0	0	0	0	0	0	0	0.01	0	0	0	0
N088234	0	0	0.02	0	0	0	0	0	0	0	0	0	0	0	0	0	0	0	0	0	0	0	0	0	0	0	0	0	0	0.01	0	0	0	0	0	0	0	0	0	0	0	0	0	0	0	0	0	0	0
N063441	0	0.43	3.4	0	0	0	0	0	0	0	0	0	0	0	0	0	0	0	0	0	0	0	0	0	0	0	0	0	0.06	0	0	0.07	0.12	0	0	0	0	0	0	0	0	0	0.35	0	0	0	0	0	0
N070988	0	0.02	0.01	0	0	0	0	0	0	0	0	0	0	0	0	0	0	0	0	0	0	0	0	0	0	0	0	0	0	0.1	0	0	0	0	0	0	0	0	0	0	0	0	0	0	0	0	0	0	0
N038360	0	2.1	0	0	0	0	0	0	0	0	0	0	0	0	0	0	0	0	0	0	0.03	0	0	0	0	0	0	0	0	0.1	0	0	0	0	0	0	0	0	0	0	0	0	0	0	0	0	0	0	0
N002105	0	3.21	0.29	0	0	0	0	0	0	0	0	0.01	0	0	0	0	0	0	0	0	0	0	0	0.24	0	0	0	0	0.48	0.02	0	0.25	1.18	0	0	0	0	0.04	0	0	0	0	0	0	0	0	0	0	0
N065299	0	1.81	0	0	0	0	0	0	0	0	0	0	0	0	0	0	0	0	0	0	0.01	0	0	0.12	0	0	0	0	0	0	0	0	0.43	0	0	0	0.04	0	0	0	0	0	0	0	0	0	0	0	0
N055833	0	2.69	0	0	0	0	0	0	0	0	0	0	0	0	0	0	0	0	0	0	0	0	0	0	0.15	0	0	0	0	0.03	0	0.05	0.06	0	0	0	0	0	0	0	0	0	0	0	0	0	0	0	0
N044010	0	1.16	1.38	0	0	0	0	0	0	0	0	0	0	0	0	0	0	0.01	0	0	0	0	0	0	0.04	0	0	0	0	0.03	0	0.38	0.15	0	0	0	0	0.16	0	0	0	0	0	0	0	0	0	0	0
N041101	0	0	0	0	0	0	0	0	0	0	0	0	0	0	0	0	0	0	0	0	0	0	0	0	0	0	0	0	0	0.03	0	0	0.87	0	0	0	0	0	0	0	0	0	0	0	0	0	0	0	0
N099784	0	2.27	0	0	0	0	0	0	0	0	0	0	0	0	0	0	0	0	0	0	0	0	0	0	0	0	0	0	0	0.02	0	0	0	0	0	0	0	0	0	0	0	0	0	0	0	0	0	0	0
N079551	0	0.03	0	0	0	0	0	0	0	0	0	0	0	0	0	0	0	0	0	0	0	0	0	0	0	0	0	0	0	2.42	0	0	1.66	0	0	0	0	0	0	0	0	0	0	0	0	0	0	0	0
N065838	0	1.35	0.01	0	0	0	0	0.73	0	0	0	0	0	0	0	0	0	0	0	0	0	0	0	0	0.02	0	0	0	0	0	0.01	0	0.2	0	0	0	0	0.02	0	0	0	0	0	0	0	0	0	0	0
N014978	0	1.19	0.4	11.64	0	0	0	0	0	0	0	0	0	0	0	0	0	0	0	0	0	0	0	0	0	0	0	0	0.01	0.05	0	0	0	0	0	0	0	0	0	0	0	0	0	0	0	0	0	0	0
N041554	0	2.87	0	0	0	0	0	0	0	0	0	0	0	0	0	0	0	0	0	0	0.02	0	0	0	0	0	0	0	0.07	0.02	0	0	0.18	0	0	0	0	0	0	0	0	0	0	0	0	0	0	0	0
N042188	0	2.44	0	0	0	0	0	0	0	0	0	0	0	0	0	0	0	0	0	0	0	0	0	0	0	0	0	0	0	0.09	0	0.01	0.33	0	0	0	0	0	0	0	0	0	0	0	0	0	0	0	0
N013834	0	1.22	0	0	0	0	0	0	0	0	0	0	0	0	0	0	0	0	0	0	0.01	0	0	0	0	0	0	0	0	0.13	0	0	0.08	0	0	0	0.01	0.01	0	0	0	0	0	0	0	0	0	0	0
N000312	0	0.8	0.01	0	0	0	0	0.46	0	0	0.06	0	0	0	0	0	0	0.01	0	0	0.01	0	0	0.11	0	0	0	0	0.07	0	0.02	0.03	0.02	0	0	0	0	0	0	0	0	0	0.41	0	0	0	0	0	0
N034035	0	1.21	0	6.61	0	0	0	0.06	0	0	0	0	0	0	0	0	0	0	0	0	0	0	0	0.05	0.03	0	0	0	0.04	0	0	0.01	0.18	0	0	0	0	0.06	0	0	0	0	0	0	0	0	0	0	0
N016318	0	0.66	0	0	0	0	0	0	0	0	0	0	0	0	0	0	0	0	0	0	0	0	0	0.36	0.18	0	0	0	0	0	0	0.01	0.72	0	0	0	0.03	0	0	0	0	0	0	0	0	0	0	0	0
N091085	0	1.26	0	0	0	0	0	0	0	0	0	0	0	0	0	0	0	0	0	0	0	0	0	0	0	0	0	0	0	0.02	0	0.01	0.16	0	0	0	0	0	0	0	0	0	0	0	0	0	0	0	0
N089335	0	2.09	2.34	0	0	0	0	0	0	0	0	0	0	0	0	0	0	0	0	0	0	0	0	0.04	0.04	0	0	0	0.05	0	0	0.07	0.19	0	0	0	0	0	0	0	0	0	0	0	0	0	0	0	0
N042119	0	4.22	0.03	0	0	0	0	0	0	0	0	0	0	0	0	0	0	0	0	0	0	0	0	0	0	0	0	0	0.28	0.02	0	0	1.04	0	0	0	0	0	0	0	0	0	0	0	0	0	0	0	0
N055491	0	1.66	0.73	0	0	0	0	0	0	0	0	0	0	0	0	0	0	0	0	0	0	0	0	0	0	0	0	0	0.01	0.01	0	0.03	0.09	0	0	0	0	0	0	0	0	0	0	0	0	0	0	0	0
N046344	0	0	0	0	0	0	0	0	0	0	0	0	0	0	0	0	0	0	0	0	0	0	0	0	0	0	0	0	0.01	0.04	0	0	1.7	0	0	0	0	0	0	0	0	0	0	0	0	0	0	0	0
N031372	0	3.14	0	0	0	0	0	0	0	0	0	0	0	0	0	0	0	0	0	0	0.01	0	0	0	0	0	0	0	0	0.08	0	0	0.82	0	0	0	0.01	0.01	0	0	0	0	0	0	0	0	0	0	0
N046567	0	0.35	0	0	0	0	0	0	0	0	0	0	0	0	0	0	0	0	0	0	0	0	0	0.03	0.01	0	0	0	0.01	0	0	0	0.04	0	0	0	0	0	0	0	0	0	0.07	0	0	0	0	0	0
N045184	0	2.8	0	0	0	0	0	0.02	0	0	0.02	0	0	0	0	0	0	0.03	0	0	0	0	0	0.16	0	0	0	0	0.06	0.01	0.04	0.03	0.09	0	0	0	0	0	0	0	0	0	0.35	0	0	0	0	0	0
N091486	0	1.27	0	0.01	0	0	0	0	0	0	0	0	0	0	0	0	0	0	0	0	0	0	0	0	0	0	0	0	0	0.05	0	0	0	0	0	0	0	0	0	0	0	0	0	0.02	0	0	0	0	0
N005738	0	0.46	0	18.57	0	0	0	0	0	0	0	0	0	0	0	0	0	0	0	0	0	0	0	0	0	0	0	0	0	0.01	0	0.02	0.05	0	0	0	0	0	0	0	0	0	0.23	0	0	0	0	0	0
N032119	0	2.19	0.01	0	0	0	0	0	0	0	0	0	0	0	0	0	0	0	0	0	0	0	0	0	0	0	0	0	0	0.05	0	0	0.11	0	0	0	0	0	0	0	0	0	0	0	0	0	0	0	0
N006308	0	0.6	0	0	0	0	0	0	0	0	0	0	0	0	0	0	0	0	0	0	0	0	0	0	0	0.04	0	0	0.03	0	0.01	0	0.03	0	0	0	0	0	0	0	0	0	0	0	0	0	0	0	0
N057712	0	4.35	0.03	0	0	0	0	0	0	0	0	0	0	0	0	0	0	0	0	0	0	0	0	0	0	0	0	0	0.03	0.34	0.04	0	2.46	0	0	0	0	0	0	0	0	0	0	0	0	0	0	0	0
N016815	0	0.15	0	0	0	0	0	0	0	0	0	0	0	0	0	0	0	0	0	0	0	0	0	0.07	0	0	0	0	0.02	0	0	0.04	0.52	0	0	0	0	0	0	0	0	0	0	0	0	0	0	0	0
N096074	0	0	0	0	0	0	0	0	0	0	0	0	0	0	0	0	0	0	0	0	0	0	0	0	0	0	0	0	0.04	0.01	0	0	2.19	0	0	0	0	0	0	0	0	0	0	0	0	0	0	0	0
N053127	0	2.28	3.9	0	0	0	0	0	0	0	0	0	0	0	0	0	0	0.28	0	0	0	0	0	0.05	0.59	0	0	0	0.12	0	0	0.87	1.81	0	0.01	0	0	0.18	0	0	0	0	0	0	0	0	0	0	0
N079293	0	3.48	0.01	0	0	0	0	0	0	0	0	0	0	0	0	0	0	0	0	0	0	0	0	0.02	0	0	0	0	0.01	0	0	0	1.8	0	0	0	0	0.28	0	0	0	0	0	0	0	0	0	0	0
N085694	0	9.07	0.01	0	0	0	0	0	0	0	0	0	0	0	0	0	0	0	0	0	0	0	0	0	0	0	0	0	0.01	0.04	0.03	0	0.37	0	0	0	0	0	0	0	0	0	0	0	0	0	0	0	0
N011679	0	0	0	0	0	0	0	0	0	0	0	0	0	0	0	0	0	0	0	0	0	0	0	0.09	0	0	0	0	0	0	0	0	0	0	0	0	0	0	0	0	0	0	0	0	0	0	0	0	0
N081814	0	1.85	0.01	0	0	0	0	0.11	0	0	0	0	0	0	0	0	0	0	0	0	0	0	0	0.09	0.09	0	0	0	0.11	0.01	0.01	0	0.94	0	0	0	0	0	0	0	0	0	0	0	0	0	0	0	0
N099086	0	0.04	0	0	0	0	0	0	0	0	0	0	0	0	0	0	0	0	0	0	0	0	0	0.01	0.18	0	0	0	0.08	0.01	0	0.02	1.22	0	0	0	0	0	0	0	0	0	0	0	0	0	0.01	0	0
N024454	0	1.95	0	0	0	0	0	0	0	0	0	0	0	0	0	0	0	0	0	0	0	0	0	0	0	0	0	0	0.07	0.08	0	0	1.69	0	0	0	0	0	0	0	0	0	0	0	0	0	0	0	0
N054824	0	2.05	0	0	0	0	0	0	0	0	0	0	0	0	0	0	0	0	0	0	0	0	0	0	0	0	0	0	0.09	0.06	0.01	1.24	3.12	0	0	0	0	0	0	0	0	0	0	0	0	0	0	0	0
N086901	0	1.38	0.01	0	0	0	0	0	0	0	0	0	0	0	0	0	0	0	0	0	0	0	0	0	0.24	0	0	0	0.01	0.02	0	0	1.05	0	0	0	0	0	0	0	0	0	0	0	0	0	0	0	0
N068165	0	6.13	0	0	0	0	0	0	0	0	0	0	0	0	0	0	0	0	0	0	0	0	0	0	0	0	0	0	0	0.06	0	0.1	2.36	0	0	0	0	0	0	0	0	0	0	0	0	0	0	0	0
N060843	0	1.47	3.86	0	0	0	0	0	0	0	0	0	0	0	0	0	0	0	0	0	0	0	0	0	0	0	0	0	0	0.25	0	0	1.08	0	0	0	0	0	0	0	0	0	0.88	0	0	0	0	0	0
N088976	0	0.33	0.05	0	0	0	0	0	0	0	0	0	0	0	0	0	0	0	0	0	0	0	0	0.05	0	0	0	0	0.04	0.03	0	0	1.74	0	0.01	0	0	0	0	0	0	0	0.1	0	0	0	0	0	0
N026771	0	0	0.01	0	0	0	0	0	0	0	0	0	0	0	0	0	0	0	0	0	0	0	0	0	0	0	0	0	0	0.1	0	0	0	0	0	0	0	0	0	0	0	0	0	0	0	0	0	0	0
N020582	0	0.57	0.02	0	0	0	0	0	0	0	0	0	0	0	0	0	0	0	0	0	0	0	0	0	0	0	0	0	0	0	0	0	0.21	0	0	0	0	0	0	0	0	0	0	0	0	0	0	0	0
N059974	0	0	0.01	0	0	0	0	0	0	0	0	0	0	0	0	0	0	0	0	0	0	0	0	0	0	0	0	0	0.03	0.05	0	0	0	0	0	0	0	0	0	0	0	0	0	0	0	0	0	0	0
N035715	0	0.3	0	0	0	0	0	0	0	0	0	0	0	0	0	0	0	0	0	0	0	0	0	0	0	0	0	0	0	0.28	0	0	2.65	0	0	0	0.01	0	0	0	0	0	0	0	0	0	0	0	0
N065606	0	0.01	0	0	0	0	0	0	0	0	0	0	0	0	0	0	0	0	0	0	0	0	0	0	0	0	0	0	0.04	0.03	0	0.03	3.2	0	0.01	0	0	0	0	0	0	0	0	0	0	0	0	0	0
N075979	0	0.42	0.04	0	0	0	0	0.01	0	0	0	0	0	0	0	0	0	0	0	0	0	0	0	0.02	0.08	0	0	0	0.02	0	0.01	0	0.48	0	0	0	0	0	0	0	0	0	0.21	0	0	0	0	0	0
N080276	0	1.25	0	0	0	0	0	0	0	0	0	0	0	0	0	0	0	0	0	0	0	0	0	0	0.17	0	0	0	0.28	0.01	0	0.05	0.71	0	0	0	0	0	0	0.03	0	0	1.18	0	0	0	0	0	0
N068411	0	1.11	0	0	0	0	0	0	0	0	0	0	0	0	0	0	0	0	0	0	0	0	0	0	0	0	0	0	0.04	0.01	0.01	0.13	1.84	0	0	0	0	0	0	0	0	0	0	0	0	0	0	0	0
N021328	0	0	0	0	0	0	0	0	0	0	0	0	0	0	0	0	0	0	0	0	0	0	0	0	0	0	0	0	0	0.17	0	0	0	0	0	0	0.02	0	0	0	0	0	0	0	0	0	0	0	0
N063424	0	2.55	0	0	0	0	0	0	0	0	0	0	0	0	0	0	0	0	0	0	0	0	0	0	0	0	0	0	0.41	0	0.02	0.12	3.78	0	0	0	0	0	0	0	0	0	0	0	0	0	0.01	0	0
N044882	0	0.77	0	0	0	0	0	0	0	0	0	0	0	0	0	0	0	0	0	0	0	0	0	0.1	0	0	0	0	0	0.12	0	0	0.65	0	0	0	0	0	0	0	0	0	0	0	0	0	0	0	0
N032462	0	3.19	0	0	0	0	0	0	0	0	0	0	0	0	0	0	0	0	0	0	0	0	0	0	0	0	0	0	0.02	0.17	0.02	0	0	0	0	0	0	0	0	0	0	0	0	0	0	0	0	0	0
N014833	0	0.55	0	0	0	0	0	0	0	0	0	0	0	0	0	0	0	0	0	0	0	0	0	2.3	0.36	0	0	0	0.02	0.01	0	0	1.35	0	0	0	0	0	0	0	0	0	0	0	0	0	0.01	0	0
N087571	0	1.78	0.02	0	0	0	0	0	0	0	0	0	0	0	0	0	0	0	0	0	0	0	0	0	0	0	0	0	0	0.05	0	0	0.01	0	0	0	0	0	0	0	0	0	0	0	0	0	0	0	0
N095133	0	0.92	0.04	0	0	0	0	0	0	0	0	0	0	0	0	0	0	0	0	0	0	0	0	0.03	0	0	0	0	0.07	0	0	0.08	4.01	0	0	0	0	0	0	0	0	0	0	0	0	0	0	0	0
N065668	0	3.44	0	0	0	0	0	0	0	0	0	0	0	0	0	0	0	0	0	0	0	0	0	0	0	0	0	0	0.14	0.02	0	0	3.14	0	0	0	0	0	0	0	0	0	0	0	0	0	0	0	0
N096423	0	1.97	0	0	0	0	0	0	0	0	0	0	0	0	0	0	0	0	0	0	0	0	0	0	0	0	0	0	0	0.17	0	0	1.58	0	0	0	0	0	0	0	0	0	0	0	0	0	0	0	0
N059481	0	0	0	0	0	0	0	0	0	0	0	0	0	0	0	0	0	0	0	0	0	0	0	0	0	0	0	0	0	0.1	0	0	0	0	0	0	0	0	0	0	0	0	0	0	0	0	0	0	0
N007106	0	3.76	0	0	0	0	0	0	0	0	0	0	0	0	0	0	0	0	0	0	0	0	0	0.43	0	0	0	0	0	0.08	0	0	0.66	0	0	0	0	0	0	0	0	0	0	0	0	0	0	0	0
N061835	0	8.68	0	0	0	0	0	0	0	0	0	0	0	0	0	0	0	0	0	0	0	0	0	0	0	0	0	0	0	0.04	0	0	0.35	0	0	0	0	0	0	0	0	0	0	0	0	0	0	0	0
N058830	0	0.39	0	0	0	0	0	0	0	0	0	0	0	0	0	0	0	0	0	0	0	0	0	0.07	0	0	0	0	0	0.02	0.02	0.02	1.49	0	0	0	0	0	0	0	0	0	0	0	0	0	0	0	0
N090058	0	1.98	0.01	0	0	0.01	0	0	0	0	0	0	0	0	0	0	0	0	0	0	0.01	0	0	0	1.21	0	0	0	0.1	0.37	0	0	1.4	0	0	0	0	0	0	0	0	0	0	0	0	0	0	0	0
N006773	0	0.69	0.64	8.21	0	0	0	0	0	0	0	0	0	0	0	0	0	0	0	0	0	0	0	0	0.43	0	0	0	0.04	0	0	0	0.32	0	0	0	0	0	0	0	0	0	0	0	0	0	0	0	0
N079088	0	8.59	0.01	0	0	0	0	0	0	0	0	0	0	0	0	0	0	0	0	0	0	0	0	0	0	0	0	0	0.02	0.1	0	0.07	2.97	0	0	0	0	0	0	0	0	0	0	0	0	0	0	0	0
N023393	0	4.4	0	0	0	0	0	0	0	0	0	0	0	0	0	0	0	0	0	0	0	0	0	0	0	0	0	0	0	0.12	0	0	2.64	0	0	0	0	0	0	0	0	0	0	0	0	0	0	0	0
N023399	0	7.75	0.01	0	0	0	0	0	0	0	0	0	0	0	0	0	0	0	0	0	0	0	0	0	0.62	0	0	0	0.02	0.01	0	0.04	2.94	0	0	0	0	0	0	0	0	0	0	0	0	0	0	0	0
N078762	0	0.68	1.22	9.97	0	0	0	0	0	0	0	0	0	0	0	0	0	0	0	0	0	0	0	0.05	0	0	0	0	0.09	0.01	0	0.02	0.25	0	0	0	0	0	0	0	0	0	0	0	0	0	0	0	0
N011163	0	0.08	0.02	0	0	0	0	0	0	0	0	0	0	0	0	0	0	0	0	0	0	0	0	0	0	0	0	0	0	0.02	0.01	0	0.23	0	0	0	0	0	0	0	0	0	0	0	0	0	0	0	0
N062834	0	0.06	0	0	0	0	0	0	0	0	0	0	0	0	0	0	0	0	0	0	0	0	0	0.09	0.12	0	0	0	0.01	0	0	0.59	1.4	0	0.14	0	0	0	0	0	0	0	0	0	0	0	0	0	0
N056286	0	0	0	0	0	0	0	0	0	0	0	0	0	0	0	0	0	0	0	0	0.01	0	0	0.15	0	0	0	0	0	0	0	0	1.38	0	0	0	0	0	0	0	0	0	0	0	0	0	0	0	0
N059363	0	0	0	0	0	0	0	0	0	0	0	0	0	0	0	0	0	0	0	0	0	0	0	0	0	0	0	0	0	0.19	0.05	0	0	0	0	0.15	0	0	0	0	0	0	0	0	0	0	0	0	0
N086952	0	1.5	0	0	0	0	0	0	0	0	0	0	0	0	0	0	0	0	0	0	0	0	0	0	0	0	0	0	0.23	0.05	0.03	0.02	2.46	0	0	0	0	0	0	0	0	0	0	0	0	0	0	0	0
N091256	0	0	0	0	0	0	0	0	0	0	0	0	0	0	0	0	0	0	0	0	0	0	0	0	0	0	0	0	0	0	0	0	0	0	0	0	0	0	0	0	0	0	0	0	0	0.01	0	0	0
N036997	0	20.44	0	0	0	0	0	0	0	0	0	0	0	0	0	0	0	0	0	0	0	0	0	0	0	0	0	0	0	0.04	0	0	0.34	0	0	0	0	0	0	0	0	0	0	0	0	0	0	0	0
N071277	0	1.26	0	0	0	0	0	0	0	0	0	0	0	0	0	0	0	0	0	0	0.01	0	0	0	0	0	0	0	0	0.14	0	0	0	0	0	0	0	0	0	0	0	0	0	0	0	0	0	0	0
N003081	0	8.29	0	0	0	0	0	0.07	0	0	0	0.01	0	0	0	0	0	0	0	0	0	0	0	0	0.01	0	0	0	0.57	0.13	0	0.07	0.01	0	0	0	0	0	0	0	0	0	0	0	0	0	0	0	0
N010766	0	2.72	0.69	4.44	0	0	0	0	0	0	0	0	0	0	0	0	0	0	0	0	0	0	0	0	0	0	0	0	0	0.02	0	0	0.89	0	0	0	0	0	0	0	0	0	0	0	0	0	0	0	0
N039431	0	3	0.01	0	0	0	0	0	0	0	0	0	0	0	0	0	0	0	0	0	0	0	0	0	0	0	0	0	0	0.03	0.02	0	0.89	0	0	0	0	0	0	0	0	0	0	0	0	0	0	0	0
N028646	0	2.05	0.02	0	0	0	0	0	0	0	0	0	0	0	0	0	0	0	0	0	0	0	0	0.02	0	0	0	0	0.1	0.02	0	0.16	1.35	0	0.01	0	0	0	0	0	0	0	5.79	0	0	0	0	0	0
N066736	0	2.45	0	0	0	0	0	0	0	0	0	0	0	0	0	0	0	0	0	0	0	0	0	0	0	0	0	0	0.01	0.12	0.02	0	2.25	0	0	0	0	0	0	0	0	0	0	0	0	0	0	0	0
N063414	0	0.82	0	1.88	0	0	0	0.09	0	0	0	0	0	0	0	0	0	0	0	0	0	0	0	0	0	0	0	0	0.26	0.01	0	0.43	0.96	0	0.19	0	0	0	0	0	0	0	0	0	0	0	0	0	0
N003680	0	1.45	0	0	0	0	0	0	0	0	0	0	0	0	0	0	0	0	0	0	0	0	0	0.12	0	0	0	0	0	0	0	0	1.59	0	0.02	0	0	0.01	0	0	0	0	0	0	0	0	0	0	0
N032936	0	2.51	0.03	0	0	0	0	0	0	0	0	0	0	0	0	0	0	0	0	0	0	0	0	0	0	0	0	0	0	0.09	0	0	0	0	0	0	0	0	0	0	0	0	0	0	0	0	0	0	0
N055194	0	0.7	0.01	0	0	0	0	0	0	0	0	0	0	0	0	0	0	0	0	0	0	0	0	0	0	0	0	0	0	0	0	0	0	0	0	0	0	0	0	0	0	0	0	0	0	0	0	0	0
N091640	0	0.06	0	0	0	0	0	0	0	0	0	0	0	0	0	0	0	0	0	0	0	0	0	0	0	0	0	0	0	0	0	0	0.7	0	0	0	0	0	0	0	0	0	0	0	0	0	0	0	0
N051788	0	1.07	0	0	0	0	0	0	0.01	0	0	0	0	0	0	0	0	0	0	0	0	0	0	0	0.01	0	0	0	0	0	0	0.18	0.4	0	0	0	0	0	0	0	0	0	0	0	0	0	0	0	0
N098995	0	2.52	0.01	0	0	0	0	0	0	0	0	0	0	0	0	0	0	0	0	0	0	0	0	0	0	0	0	0	0.09	0.07	0	0.05	5.54	0	0	0	0	0	0	0	0	0	0	0	0	0	0	0	0
N012035	0	0.85	0	0	0	0	0	0	0	0	0	0	0	0	0	0	0	0	0	0	0	0	0	0	0	0	0	0	0	0.09	0	0	1.84	0	0	0	0	0	0	0	0	0	0	0	0	0	0	0	0
N014900	0	0	0	0	0	0	0	0	0	0	0	0	0	0	0	0	0	0	0	0	0	0	0	0	0	0	0	0	0	0.07	0	0.14	0	0	0	0	0	0	0	0	0	0	0	0	0	0	0	0	0
N059978	0	6.64	0.02	0	0	0	0	0	0	0	0	0	0	0	0	0	0	0	0	0	0	0	0	0	0	0	0	0	0	0.07	0	0	0	0	0	0	0	0	0	0	0	0	0	0	0	0	0	0	0
N092113	0	0.53	0	0	0	0	0	0	0	0	0	0	0	0	0	0	0	0	0	0	0	0	0	0	0	0	0	0	0	0.01	0.01	0	0.32	0	0	0	0	0	0	0	0	0	0	0	0	0	0	0	0
N096012	0	0.6	0.03	0	0	0	0	0	0	0	0	0	0	0	0	0	0	0	0	0	0	0	0	0	0	0	0	0	0	0.02	0.02	0	0	0	0	0	0	0	0	0	0	0	0	0	0	0	0	0	0
N057245	0	19.39	0	0	0	0	0	0	0	0	0	0	0	0	0	0	0	0	0	0	0	0	0	0	0	0	0	0	0	0.02	0	0	0.59	0	0	0	0	0	0	0	0	0	0	0	0	0	0	0	0
N048082	0	2.59	0	0	0	0	0	0	0	0	0	0	0	0	0	0	0	0	0	0	0	0	0	0	0	0	0	0	0	0.03	0	0	0.54	0	0	0	0	0	0	0	0	0	0	0	0	0	0	0	0
N075930	0	3.62	0.01	0	0	0	0	0	0	0	0	0	0	0	0	0	0	0	0	0	0	0	0	0	0	0	0	0	0.01	0.07	0.01	0	0	0	0	0	0	0	0	0	0	0	0	0	0	0	0	0	0
N022487	0	2.97	1.2	0	0	0	0	0	0	0	0	0	0	0	0	0	0	0	0	0	0	0	0	0	0	0	0	0	0	0.06	0	0	0	0	0	0	0	0	0	0	0	0	0	0	0	0	0	0	0
N015449	0	6.5	0	0	0	0	0	0	0	0	0	0	0	0	0	0	0	0	0	0	0	0	0	0	0	0	0	0	0	1.49	0	0	0	0	0	0	0	0	0	0	0	0	0	0	0	0	0	0	0
N006184	0	1.23	0.12	0	0	0	0	0	0	0	0	0	0	0	0	0	0	0	0	0	0.02	0	0	0.23	0	0	0	0	0	0.02	0	0	1.96	0	0	0	0	0.01	0	0	0	0	0	0	0	0	0	0	0
N090003	0	0.79	0.03	0	0	0	0	0	0	0	0	0	0	0	0	0	0	0	0	0	0	0	0	0	0	0	0	0	0	0.12	0	0	0	0	0	0	0	0	0	0	0	0	0.01	0	0	0	0	0	0
N068681	0	0.01	0	0	0	0	0	0	0	0	0	0	0	0	0	0	0	0	0	0	0	0	0	0	0	0	0	0	0	0.04	0	0	4.62	0	0	0	0.01	0	0	0	0	0	0	0	0	0	0	0	0
N053117	0	0.83	0.02	0	0	0	0	0	0	0	0	0	0	0	0	0	0	0	0	0	0	0	0	0	0	0	0	0	0	0.01	0.01	0.17	3.65	0	0	0	0	0	0	0	0	0	0	0	0	0	0	0	0
N040979	0	0.86	0	0	0	0	0	0	0	0	0	0	0	0	0	0	0	0	0	0	0	0	0	0	0	0	0	0	0	0.15	0	0	0	0	0	0	0	0	0	0	0	0	0	0	0	0	0	0	0
N095869	0	4.69	0	0	0	0	0	0	0	0	0	0	0	0	0	0	0	0	0	0	0	0	0	0	0	0	0	0	0	0	0	0	0.49	0	0	0	0	0	0	0	0	0	0	0	0	0	0	0	0
N009609	0	2.04	0.02	0	0	0	0	0	0	0	0	0	0	0	0	0	0	0	0	0	0	0	0	0	0.05	0	0	0	0	0.05	0	0	0	0	0	0	0	0	0	0	0	0	0	0	0	0	0	0	0
N064423	0	2.43	0	0	0	0	0	0	0	0	0	0	0	0	0	0	0	0	0	0	0	0	0	0	0	0	0	0	0	0.01	0	0	0.22	0	0	0	0	0	0	0	0	0	0	0	0	0	0	0	0
N004557	0	0.25	0	0	0	0	0	0	0	0	0	0	0	0	0	0	0	0	0	0	0	0	0	0	0	0	0	0	0	0.05	0	0	0.68	0	0	0	0	0	0	0	0	0	0	0	0	0	0	0	0
N073470	0	3.4	0	0	0	0	0	0	0	0	0	0	0	0	0	0	0	0	0	0	0	0	0	0	0	0	0	0	0	0.02	0	0	1.48	0	0	0	0	0	0	0	0	0	0	0	0	0	0	0	0
N071636	0	1.27	0	0	0	0	0	0.01	0	0	0	0	0	0	0	0	0	0	0	0	0	0	0	0	0	0	0	0	0.06	0	0.01	0.02	0.76	0	0	0	0	0	0	0	0	0	1.4	0	0	0	0	0	0
N007730	0	1.91	0.41	0	0	0	0	0	0	0	0	0	0	0	0	0	0	0	0	0	0	0	0	0	0	0	0	0	0	0.03	0.03	0.01	0.13	0	0	0	0	0	0	0	0	0	0	0	0	0	0	0	0
N054747	0	1.23	0	0	0	0	0	0	0	0	0	0	0	0	0	0	0	0	0	0	0	0	0	0	0	0	0	0	0	0.02	0	0	0.02	0	0	0	0	0	0	0	0	0	0	0	0	0	0	0	0
N012833	0	5.18	0.02	0	0	0	0	0	0	0	0	0	0	0	0	0	0	0	0	0	0	0	0	0	0	0	0	0	0	0.15	0	0	0.17	0	0	0	0	0	0	0	0	0	0.04	0	0	0	0	0	0
N043497	0	1.04	0	0	0	0	0	0	0	0	0	0	0	0	0	0	0	0	0	0	0	0	0	0	0	0	0	0	0.01	0	0	0	0.41	0	0	0	0	0	0	0	0	0	0	0	0	0	0	0	0
N038765	0	0.74	0.03	0	0	0	0	0	0	0	0	0	0	0	0	0	0	0.03	0	0	0	0	0	0	0	0	0	0	0.01	0	0	0	0.07	0	0	0	0	0.29	0	0	0	0	0	0	0	0	0	0	0
N054305	0	1.02	0	0	0.13	0	0	0	0	0	0.06	0	0.02	0	0	0	0	0.38	0	0	0.03	0	0	0	0	0	0	0	0.32	0.03	0.04	0.11	0.71	0	0	0	0	0	0.02	0	0	0	1.4	0	0	0	0	0	0
N082915	0	1.32	0.02	0	0	0	0	0.01	0	0	0	0	0	0	0	0	0	0	0	0	0	0	0	0	0	0	0	0	0	0.02	0	0	0.4	0	0	0	0	0	0	0	0	0	0	0	0	0	0	0	0
N063421	0	1	0.08	0	0	0	0	0	0	0	0	0	0	0	0	0	0	0	0	0	0	0	0	0	0	0	0	0	0	0.03	0.01	0	0.51	0	0	0	0	0	0	0	0	0	15.22	0	0	0	0	0	0
N056433	0	0.03	0	0	0	0	0	0	0	0	0	0	0	0	0	0	0	0	0	0	0	0	0	0	0	0	0	0	0.01	0	0	0	0.12	0	0	0	0	0.02	0	0	0	0	0	0	0	0	0	0	0
N018560	0	0.35	0.17	0	0	0	0	0	0	0	0	0	0	0	0	0	0	0	0	0	0	0	0	0.11	0	0	0	0	0	0	0	0	0.41	0	0	0	0	0	0	0	0	0	0	0	0	0	0	0	0
N071227	0	0.45	0.08	0	0	0	0	0	0	0	0	0	0	0	0	0	0	0	0	0	0	0	0	0	0	0	0	0	0	0	0	0	1.63	0	0	0	0	0	0	0	0	0	0	0	0	0	0	0	0
N028101	0	0.4	0	0	0	0	0	0	0	0	0	0	0	0	0	0	0	0	0	0	0	0	0	0.05	0.05	0	0	0	0.09	0	0	0.05	0.65	0	0.01	0	0	0	0	0	0	0	0	0	0	0	0	0	0
N053550	0	0	0	0	0	0	0	0	0	0	0	0	0	0	0	0	0	0	0	0	0	0	0	0	0	0	0	0	0	0.07	0	0	5.27	0	0	0	0	0	0	0	0	0	0	0	0	0	0	0	0
N059277	0	1.02	0	0	0	0	0	0	0	0	0	0	0	0	0	0	0	0	0	0	0	0	0	0	0.06	0	0	0	0	0.01	0.09	0	0	0	0	0	0	0	0	0	0	0	0	0	0	0	0	0	0
N027353	0	2.51	0.59	3.95	0	0	0	0	0	0	0	0	0	0	0	0	0	0.02	0	0	0	0	0	0.09	0.11	0	0	0	0.05	0	0	0.73	0.48	0	0.12	0	0	0	0	0	0	0	0	0	0	0	0	0	0
N086081	0	0.54	0.01	0	0	0	0	0	0	0	0	0	0	0	0	0	0	0	0	0	0.03	0	0	0	0	0	0	0	0	0.29	0.01	0.22	0	0	0	0	0	0	0	0	0.03	0	0	0	0	0	0	0	0
N084241	0	0.38	0	0	0	0	0	0	0	0	0	0	0	0	0	0	0	0	0	0	0	0	0	0	0	0	0	0	0.03	0.01	0	0.11	0.51	0	0	0	0	0	0	0	0	0	4.51	0	0	0	0	0	0
N022289	0	0.02	0.02	0	0	0	0	0	0	0	0	0	0	0	0	0	0	0	0	0	0	0	0	0	0	0	0	0	0.02	0.18	0	0	4.84	0	0	0	0	0	0	0	0	0	0	0	0	0	0	0	0
N048014	0	2.24	0	0	0	0	0	0	0	0	0	0	0	0	0	0	0	0.05	0	0	0	0	0	2.53	0.03	0	0	0	0	0.07	0.05	0.57	5.53	0	0	0	0	0	0	0	0	0	0	0	0	0	0	0	0
N020839	0	0.18	0	0	0	0	0	0	0	0	0	0	0	0	0	0	0	0	0	0	0	0	0	0	0	0	0	0	0.03	0.06	0	0	1.83	0	0	0	0	0	0	0	0	0	0	0	0	0	0	0	0
N064648	0	0.95	0	3.68	0	0	0	0	0	0	0	0	0	0	0	0	0	0	0	0	0	0	0	0	0	0	0	0	0	0	0	0.01	0.5	0	0	0	0	0	0	0	0	0	0	0	0	0	0	0	0
N034765	0	0.28	0	0	0	0	0	0	0	0	0	0	0	0	0	0	0	0	0	0	0	0	0	0	0	0	0	0	0	0.07	0.05	0	0.01	0	0	0	0	0	0	0	0	0	0	0	0	0	0	0	0
N018580	0	1.78	0	0	0	0	0	0	0	0	0	0	0	0	0	0	0	0	0	0	0	0	0	0.05	0.13	0	0	0	0.01	0	0.01	0.03	1.4	0	0	0	0	0	0	0	0	0	0	0	0	0	0	0	0
N032789	0	0.24	0	11.62	0	0	0	0	0	0	0	0	0	0	0	0	0	0	0	0	0	0	0	0	0	0	0	0	0	0	0	0	0.22	0	0	0	0	0	0	0	0	0	0	0	0	0	0	0	0
N004361	0	0.28	0.06	0	0	0	0	0	0	0	0	0	0	0	0	0	0	0	0	0	0	0	0	0.07	0.01	0	0	0	0	0	0	0	0.12	0	0.01	0	0	0	0	0	0	0	0	0	0	0	0	0	0
N086652	0	0.4	0	0	0	0	0	0	0	0	0	0	0	0	0	0	0	0	0	0	0	0	0	0	0	0	0	0	0	0	0	0	1.86	0	0	0	0	0	0	0	0	0	0	0	0	0	0	0	0
N023978	0	0.42	0	0	0	0	0	0	0	0	0	0	0	0	0	0	0	0	0	0	0	0	0	0	0.42	0	0	0	0	0.01	0	1.02	6.05	0	0.21	0	0	0	0	0	0	0	0	0	0	0	0	0	0
N091420	0	0	0	0	0	0	0	0	0	0	0	0	0	0	0	0	0	0	0	0	0	0	0	0	0	0	0	0	0	0.04	0	0	1.97	0	0	0	0	0	0	0	0	0	0	0	0	0	0	0	0
N014182	0	2.39	0	0	0	0	0	0	0	0	0	0	0	0	0	0	0	0	0	0	0	0	0	0.03	0	0	0	0	0	0	0	0	1.29	0	0	0	0	0	0	0	0	0	0	0	0	0	0	0	0
N027711	0	2.47	0.01	0	0	0	0	0	0	0	0	0	0	0	0	0	0	0	0	0	0	0	0	0	0	0	0	0	0.04	0.03	0.01	0	8.06	0	0	0	0	0	0	0	0	0	0	0	0	0	0	0	0
N082684	0	4.29	0	0	0	0	0	0	0	0	0	0	0	0	0	0	0	0	0	0	0	0	0	0	0	0	0	0	0	0.03	0	0	0	0	0	0	0	0	0	0	0	0	0	0	0	0	0.01	0	0
N085629	0	1.86	0	0	0	0	0	0	0	0	0	0	0	0	0	0	0	0	0	0	0	0	0	0	0	0	0	0	0	0.02	0	0	0.7	0	0	0	0	0	0	0	0	0	0	0	0	0	0	0	0
N008027	0	0	0	0	0	0	0	0	0	0	0	0	0	0	0	0	0	0	0	0	0.01	0	0	0	0	0	0	0	0	0.07	0	0	2.66	0	0	0	0	0.01	0	0	0	0	0	0	0	0	0	0	0
N006107	0	0.75	0	0	0	0	0	0	0	0	0	0	0	0	0	0	0	0	0	0	0	0	0	0	0.04	0	0	0	0.03	0.02	0	0	1.86	0	0	0	0	0	0	0	0	0	0	0	0	0	0	0	0
N012119	0	1.06	0	0	0	0	0	0	0	0	0	0	0	0	0	0	0	0	0	0	0	0	0	0.22	0	0	0	0	0	0.03	0.04	0	0.78	0	0	0	0	0	0	0	0	0	0	0	0	0	0	0	0
N039194	0	0.12	0	0	0	0	0	0	0	0	0	0	0	0	0	0	0	0	0	0	0	0	0	0	0.03	0	0	0	0	0	0	0	0.43	0	0	0	0	0	0	0	0	0	0	0	0	0	0	0	0
N029689	0	0.45	0	0	0	0	0	0	0	0	0	0	0	0	0	0	0	0	0	0	0	0	0	0	0	0	0	0	0	0.04	0	0.01	1.99	0	0	0	0	0	0	0	0	0	0	0	0	0	0	0	0
N015927	0	27.05	0	0	0	0	0	0	0	0	0	0	0	0	0	0	0	0	0	0	0	0	0	0	0	0	0	0	0.25	0.14	0	0	0	0	0	0	0	0	0	0	0	0	0	0	0	0	0	0	0
N051056	0	0.55	0	0	0	0	0	0	0	0	0	0	0	0	0	0	0	0	0	0	0	0	0	1.04	0	0	0	0	0.04	0	0	0.01	5.27	0	0	0	0	0	0	0	0	0	0	0	0	0	0	0	0
N017238	0	0.75	0.02	0.01	0	0	0	0	0	0	0	0	0	0	0	0	0	0	0	0	0	0	0	0.09	0	0	0	0	0.03	0.05	0	0.02	2.33	0	0	0	0	0	0	0	0	0	0	0	0	0	0	0	0
N011971	0	0.65	0	0	0	0	0	0	0	0	0	0	0	0	0	0	0	0	0	0	0	0	0	0	0	0.01	0	0	0.11	0.04	0.02	0	0	0	0	0	0	0	0	0	0	0	0	0	0	0	0	0	0
N024935	0	6.13	0	0	0	0	0	0	0	0	0	0	0	0	0	0	0	0	0	0	0	0	0	0.29	0.48	0	0	0	0.01	0	0	0.16	2.32	0	0	0	0	0	0	0	0	0	0	0	0	0	0	0	0
N030472	0	0.46	3.07	0	0	0	0	0	0	0	0	0	0	0	0	0	0	0	0	0	0	0	0	0.12	0.88	0	0	0	0	0.17	0	0.26	7.25	0	0	0	0	0	0	0	0	0	0	0	0	0	0	0	0
N041546	0	10.56	0.02	0	0	0	0	0	0	0	0	0	0	0	0	0	0	0	0	0	0	0	0	0	0	0	0	0	0	0	0	0	0.81	0	0	0	0	0	0	0	0	0	0	0	0	0	0	0	0
N092913	0	7.84	0	0	0	0	0	0	0	0	0	0	0	0	0	0	0	0	0	0	0	0	0	0	0	0	0	0	0	0	0	0	0.69	0	0	0	0	0	0	0	0	0	0	0	0	0	0	0	0
N085877	0	0	0	0	0	0	0	0	0	0	0	0	0	0	0	0	0	0	0	0	0	0	0	0	0	0	0	0	0	0.01	0	0	0.91	0	0	0	0	0	0	0	0	0	0	0	0	0	0	0	0
N095080	0	0	0.03	0	0	0	0	0	0	0	0	0	0	0	0	0	0	0	0	0	0	0	0	0	0	0	0	0	0	0.15	0	0	0	0	0	0	0	0	0	0	0	0	0	0	0	0	0	0	0
N015094	0	3.82	0	0	0	0	0	0	0	0	0	0	0	0	0	0	0	0	0	0	0	0	0	0	0	0	0	0	0	0.02	0	0	0	0	0	0	0	0	0	0	0	0	0	0	0	0	0	0	0
N051085	0	0.3	0	0	0	0	0	0	0	0	0	0	0	0	0	0	0	0	0	0	0	0	0	0	0	0	0	0	0	0	0	0	0.84	0	0	0	0	0	0	0	0	0	0	0	0	0	0	0	0
N014440	0	1.81	0	0	0	0	0	0	0	0	0	0	0	0	0	0	0	0	0	0	0	0	0	0	0	0	0	0	0	0.01	0.03	0	0.91	0	0	0	0	0	0	0	0	0	0.5	0	0	0	0	0	0
N036301	0	0.66	0	0	0	0	0	0	0	0	0	0	0	0	0	0	0	0	0	0	0	0	0	0	0	0	0	0	0	0.31	0.02	0	3.21	0.06	0	0	0.01	0	0	0	0	0	0	0	0	0	0.01	0	0
N064182	0	2.88	0.01	0	0	0	0	0	0	0	0	0	0	0	0	0	0	0	0	0	0	0	0	0	0.02	0	0	0	0.01	0.01	0	0	1.74	0	0	0	0	0	0	0	0	0	0	0	0	0	0	0	0
N044302	0	2.1	1	0	0	0	0	0	0	0	0	0	0	0	0	0	0	0	0	0	0	0	0	0	0	0	0	0	0	0.03	0	0	0	0	0	0	0.01	0	0	0	0	0	0	0	0	0	0	0	0
N039116	0	1.9	0.01	0	0	0	0	0	0	0	0	0	0	0	0	0	0	0	0	0	0	0	0	0	0	0	0	0	0.13	0.09	0.03	0.01	0	0	0	0	0	0	0	0	0	0	0	0	0	0	0	0	0
N081995	0	1.52	0	0	0	0	0	0.01	0	0	0	0	0	0	0	0	0	0	0	0	0	0	0	0	0	0	0	0	0.36	0.01	0.01	0.06	0.9	0	0	0	0	0	0	0	0	0	1.59	0	0	0	0	0	0
N015587	0	0.18	0	0	0	0	0	0	0	0	0	0	0	0	0	0	0	0	0	0	0	0	0	0	0	0	0	0	0	0.02	0	0	1.16	0	0	0	0.01	0	0	0	0	0	0	0	0	0	0	0	0
N025707	0	3.71	0	0	0	0	0	0.03	0	0	0	0	0	0	0	0	0	0	0	0	0	0	0	0	0	0	0	0	0.07	0.07	0.03	0	2	0	0	0	0	0	0	0	0	0	0	0	0	0	0	0	0
N014567	0	2.79	0.02	0	0	0	0	0	0	0	0	0	0	0	0	0	0	0	0	0	0	0	0	0.06	0	0	0	0	0.34	0	0	0.27	1.35	0	0	0	0	0	0	0	0	0	0	0	0	0	0	0	0
N062336	0	0.77	3.83	0	0.28	0	0	0.17	0	0	0	0	0	0	0	0	0	0.17	0	0	0	0	0	0.38	0.07	0	0	0	0.29	0.01	0.08	0.02	0.28	0	0	0	0	0.02	0.02	0	0	0	0.07	0	0	0	0	0	0
N020466	0	2.37	0	0	0	0	0	0	0	0	0	0	0	0	0	0	0	0	0	0	0	0	0	0	0.02	0	0	0	0	0	0	0	1.86	0	0	0	0	0	0	0	0	0	0	0	0	0	0	0	0
N029861	0	0.61	0.85	0	0	0	0	0.09	0	0	0	0	0	0	0	0	0	0	0	0	0	0	0	0.07	0.05	0	0	0	0.04	0	0	0.11	1.65	0	0.04	0	0	0.01	0	0	0	0	0	0	0	0	0	0	0
N019492	0	4.06	0.02	21.21	0	0	0	0	0	0	0	0	0	0	0	0	0	0	0	0	0	0	0	0	0	0	0	0	0	0.04	0	0	0	0	0	0	0	0	0	0	0	0	0	0	0	0	0	0	0
N081127	0	0	0	0	0	0	0	0	0	0	0	0	0	0	0	0	0	0	0	0	0	0	0	0	0	0	0	0	0.05	0.42	0	0	0	0	0	0	0	0	0	0	0	0	0	0	0	0	0	0	0
N082363	0	2	0.52	9.02	0	0	0	0	0	0	0	0	0	0	0	0	0	0	0	0	0	0	0	0	0	0	0	0	0.02	0	0	0.04	0.71	0	0	0	0	0	0	0	0	0	0	0	0	0	0	0	0
N029083	0	5.09	0	0	0	0	0	0	0	0	0	0	0	0	0	0	0	0	0	0	0	0	0	0	0	0	0	0	0	0.19	0.01	0	3.67	0	0	0	0	0	0	0	0	0	0	0	0	0	0	0	0
N077322	0	0.61	0	0	0	0	0	0	0	0	0	0	0	0	0	0	0	0	0	0	0	0	0	0	0.08	0	0	0	0.14	0	0	0.12	3.84	0	0	0	0	0	0	0	0	0	0	0	0	0	0	0	0
N051776	0	1.01	0.02	0	0	0	0	0	0	0	0	0	0	0	0	0	0	0	0	0	0	0	0	0	0	0	0	0	0	0	0	0	0.11	0	0	0	0	0	0	0	0	0	0	0	0	0	0	0	0
N085526	0	0.85	0.53	0	0	0	0	0	0	0	0	0	0	0	0	0	0	0	0	0	0	0	0	0	0	0	0	0	0.05	0	0.01	0	5.4	0	0	0	0	0.01	0	0	0	0	0.1	0	0	0	0	0	0
N038515	0	0.31	1.39	0.39	0	0	0	0	0	0	0	0	0	0	0	0	0	0	0	0	0	0	0	0.03	0	0	0	0	0.17	0	0	0	0.51	0	0	0	0	0.02	0	0	0	0	0	0	0	0	0	0	0
N070699	0	0.82	0	0	0	0	0	0	0	0	0	0	0	0	0	0	0	0	0	0	0	0	0	0.04	0	0	0	0	0.03	0.03	0	0	1.29	0	0	0	0	0	0	0	0	0	0	0	0	0	0	0	0
N055847	0	0.02	0	0	0	0	0	0	0	0	0	0	0	0	0	0	0	0	0	0	0	0	0	0	2.14	0	0	0	0	0	0	0	13.83	0	0	0	0	0.03	0	0	0	0	0	0	0	0	0	0	0
N061730	0	3.61	0	0	0	0	0	0	0	0	0	0	0	0	0	0	0	0	0	0	0	0	0	0	0	0	0	0	0.05	0.01	0.01	0.04	0.75	0	0	0	0	0	0	0	0	0	0	0	0	0	0	0	0
N012180	0	0.34	0	0	0	0	0	0	0	0	0	0	0	0	0	0	0	0	0	0	0	0	0	0	0.01	0	0	0	0.02	0.01	0.01	0.03	1.94	0	0	0	0	0	0	0	0	0	0	0	0	0	0	0	0
N027212	0	3.59	0.03	0	0	0	0	0	0	0	0	0	0	0	0	0	0	0	0	0	0	0	0	0	0	0	0	0	0.27	0.46	0	0	0.01	0	0	0	0	0	0	0	0	0	0	0	0	0	0.01	0	0
N043879	0	2.51	0	0	0	0	0	0	0	0	0	0	0	0	0	0	0	0	0	0	0	0	0	0	0	0	0	0	0	0.07	0	0	1.17	0	0	0	0	0	0	0	0	0	0	0	0	0	0	0	0
N044126	0	1.79	0	0	0	0	0	0	0	0	0	0	0	0	0	0	0	0	0	0	0	0	0	0.02	0	0	0	0	0	0.05	0.03	0	0.68	0	0	0	0.01	0	0	0	0	0	0	0	0	0	0	0	0
N009020	0	0	0	0	0	0	0	0	0	0	0	0	0	0	0	0	0	0	0	0	0	0	0	0	0	0	0	0	0	0.32	0.03	0	0	0	0	0	0	0.03	0	0	0	0	0	0	0	0	0	0	0
N073497	0	0	0	0	0	0	0	0	0	0	0	0	0	0	0	0	0	0	0	0	0	0	0	0	0	0	0	0	0	0.45	0	0	0	0	0	0	0	0	0	0	0	0	0	0	0	0	0	0	0
N044914	0	0	0	0	0	0	0	0	0	0	0	0	0	0	0	0	0	0	0	0	0	0	0	0	0	0	0	0	0	0.03	0	0	1.28	0	0	0	0	0	0	0	0	0	0	0	0	0	0	0	0
N044517	0	0	0	0	0	0	0	0	0	0	0	0	0	0	0	0	0	0	0	0	0	0	0	0	0	0	0	0	0	0.18	0	0	0	0	0	0	0	0	0	0	0	0	0	0	0	0	0	0	0
N033464	0	1.09	0	4.25	0	0	0	0	0	0	0	0	0	0	0	0	0	0	0	0	0	0	0	0	0	0	0	0	0	0.01	0.02	0.03	0.34	0	0	0	0	0	0	0	0	0	0	0	0	0	0	0	0
N063966	0	1.57	0.01	0	0	0	0	0.12	0	0	0.02	0	0	0	0	0	0	0	0	0	0	0	0	0	0.07	0	0	0	0.03	0	0	0.15	0.29	0	0	0	0	0	0	0	0	0	0.02	0	0	0	0	0	0
N018495	0	1.04	0	0	0	0	0	0	0	0	0	0	0	0	0	0	0	0	0	0	0	0	0	0	0	0	0	0	0	0.03	0.03	0	0	0	0	0	0	0	0	0	0	0	0	0	0	0	0.01	0	0
N081928	0	0	0	0	0	0	0	0	0	0	0	0	0	0	0	0	0	0	0	0	0	0	0	0	0	0	0	0	0	2.01	0	0	0	0	0	0	0	0	0	0	0	0	0	0	0	0	0	0	0
N007351	0	0.4	0.04	0	0	0	0	0	0	0	0	0	0	0	0	0	0	0	0	0	0	0	0	0	0	0	0	0	0.07	0.03	0	0	1.98	0	0	0	0	0	0	0	0	0	0	0	0	0	0	0	0
N058726	0	0.53	0	0	0	0	0	0	0	0	0	0	0	0	0	0	0	0	0	0	0	0	0	0	0	0	0	0	0.11	0.01	0	0	1.04	0	0	0	0	0	0	0	0	0	0	0	0	0	0	0	0
N024049	0	0.84	0	0	0	0	0	0	0	0	0	0	0	0	0	0	0	0	0	0	0	0	0	0	0	0	0	0	0.32	0.35	0.02	0.15	0	0	0	0	0	0	0	0	0	0	0	0	0	0	0	0	0
N005817	0	0	0	0	0	0	0	0	0	0	0	0	0	0	0	0	0	0	0	0	0	0	0	0	0	0	0	0	0	0.04	0	0	0	0	0	0	0	0	0	0	0	0	0	0	0	0	0	0	0
N031491	0	7.31	0.01	0	0	0	0	0	0	0	0	0	0	0	0	0	0	0	0	0	0	0	0	0	0	0	0	0	0.04	0.11	0	0	0	0	0	0	0	0	0	0	0	0	0	0	0	0	0.01	0	0
N071807	0	2.43	0	0	0	0	0	0	0	0	0	0	0	0	0	0	0	0	0	0	0	0	0	0	0.3	0	0	0	0	0.08	0	0	0.13	0	0	0	0	0	0	0	0	0	0	0	0	0	0	0	0
N049975	0	0.36	0.13	0	0	0	0	0	0	0	0	0	0	0	0	0	0	0	0	0	0	0	0	0	0	0	0	0	0.05	0.01	0	0	0.53	0	0	0	0	0	0	0	0	0	0	0	0	0	0	0	0
N027348	0	1.39	0.3	0.21	0	0	0	0.11	0	0	0	0	0	0	0	0	0	0	0	0	0	0	0	0.02	0	0	0	0	0.27	0.02	0	0.1	2.43	0	0	0	0	0	0	0	0	0	0	0	0	0	0	0	0
N064530	0	0.17	0.01	0	0	0	0	0	0	0	0	0	0	0	0	0	0	0	0	0	0	0	0	0.05	0	0	0	0	0.09	0	0	0.01	0.69	0	0	0	0	0	0	0	0	0	0	0	0	0	0	0	0
N083481	0	1.13	0	0	0	0	0	0	0	0	0	0	0	0	0	0	0	0.01	0	0	0	0	0	0.26	0	0	0	0	0.1	0	0.03	0.02	0.96	0	0	0	0	0.01	0	0	0	0	0	0	0	0	0	0	0
N086844	0	1.76	0.01	0	0	0	0	0	0	0	0	0	0	0	0	0	0	0	0	0	0	0	0	0	0	0	0	0	0.23	0.06	0.01	0	3.25	0	0	0	0.01	0	0	0	0	0	0	0	0	0	0	0	0
N097104	0	1.09	0	0	0	0	0	0	0	0	0	0	0	0	0	0	0	0	0	0	0	0	0	0	0.25	0	0	0	0.08	0	0.03	0.06	0.35	0	0	0	0	0	0	0	0	0	8.14	0	0	0	0	0	0
N093975	0	0.13	0.34	0	0	0	0	0	0	0	0	0	0	0	0	0	0.01	0	0	0	0	0	0	0.06	0.04	0	0	0	0.09	0	0	0.02	0.31	0	0.01	0	0	0.01	0	0	0	0	0	0	0	0	0	0	0
N026982	0	0.91	2.84	0	0	0	0	0	0	0	0	0	0	0	0	0	0	0	0	0	0	0	0	0.08	0.15	0	0	0	0.16	0.01	0	0.19	0.48	0	0.02	0	0	0	0	0	0	0	0	0	0	0	0	0	0
N049068	0	0.44	0.34	0	0	0	0	0.06	0	0	0	0	0	0	0	0	0	0	0	0	0	0	0	0.34	0.01	0	0	0	0.22	0.01	0	0.01	1.22	0.01	0.22	0	0	0	0	0	0	0	0	0	0	0	0	0	0
N009338	0	0	0.01	0	0	0	0	0	0	0	0	0	0	0	0	0	0	0	0	0	0	0	0	0	0	0	0	0	0.04	0.03	0	0	1.77	0	0	0	0	0	0	0	0	0	0	0	0	0	0	0.01	0
N038905	0	2.01	0	0	0	0	0	0	0	0	0	0	0	0	0	0	0	0	0	0	0	0	0	0	0	0	0	0	0.27	0.17	0.01	0	0.32	0	0	0	0.01	0	0	0	0	0	0	0	0	0	0	0	0
N028657	0	3.17	0.01	0	0	0	0	0	0	0	0	0	0	0	0	0	0	0	0	0	0	0	0	0	0	0	0	0	0.84	0.16	0.12	0.07	1.98	0	0	0	0	0	0	0	0	0	0	0	0	0	0	0	0
N016369	0	1.66	0.02	0	0	0	0	0	0	0	0	0	0	0	0	0	0	0	0	0	0	0	0	0	0	0	0	0	0.11	0.01	0	0	0.66	0	0	0	0	0	0	0	0	0	0	0	0	0	0.01	0	0
N039784	0	0.23	0.42	9.9	0	0	0	0	0	0	0	0	0	0	0	0	0	0	0	0	0	0	0	0.16	0.11	0	0.01	0	0.06	0	0	0.01	0.9	0	0.07	0	0	0	0	0	0	0	0	0	0	0	0	0	0
N018586	0	0.3	0.03	0	0	0	0	0	0	0	0	0	0	0	0	0	0	0	0	0	0	0	0	0.2	0	0	0	0	0.16	0	0	0.07	0.4	0	0	0	0	0	0	0	0	0	0	0	0	0	0	0	0
N068599	0	0.02	0.12	0	0	0	0	0	0	0	0	0	0	0	0	0	0	0	0	0	0	0	0	0.63	0	0	0.02	0	0.05	0.04	0	0	4.01	0	0	0	0	0	0	0	0	0	0	0	0	0	0	0	0
N016078	0	0.34	0	0	0	0	0	0	0	0	0	0	0	0	0	0	0	0	0	0	0	0	0	0	0.25	0	0	0	0.08	0	0.01	0.06	1.37	0	0	0	0	0.22	0	0	0	0	0.02	0	0	0	0	0	0
N044661	0	3.12	0.01	0	0	0	0	0	0	0	0	0	0	0	0	0	0	0	0	0	0	0	0	0	0	0	0	0	0.05	0.18	0.01	0	2.86	0	0	0	0.02	0	0	0	0	0	0	0	0	0	0	0	0
N007588	0	1.55	0.01	0	0	0	0	0	0	0	0	0	0	0	0	0	0	0.02	0	0	0	0	0	0	0	0	0	0	0.12	0.05	0.1	0.1	3.19	0	0	0	0	0	0	0	0	0	0	0	0	0	0	0	0
N074236	0	5.8	0.03	0	0	0	0	0	0	0	0	0	0	0	0	0	0	0	0	0	0	0	0	0	0.01	0	0	0	0.15	0.03	0.04	0.55	0.13	0	0	0	0	0	0	0	0	0	0	0	0	0	0	0	0
N019859	0	1.35	0	0	0	0	0	0	0	0	0	0	0	0	0	0	0	0.01	0	0	0.01	0	0	0.12	1.1	0	0	0	0.03	0.01	0	3	1.91	0	0	0	0	0.01	0	0	0	0	0	0	0	0	0	0	0
N025034	0	0.39	0	0	0	0	0	0	0	0	0	0	0	0	0	0	0	0	0	0	0	0	0	0	0	0	0	0	0.09	0.01	0	0	0	0	0	0	0	0	0	0	0	0	0	0	0	0	0.02	0	0
N097491	0	2.47	0.02	0	0	0	0	0	0	0	0	0	0	0	0	0	0	0	0	0	0	0	0	0	0	0	0	0	0	0.08	0.04	0	0.75	0	0	0	0	0	0	0	0	0	0	0	0	0	0.01	0	0
N070834	0	0.45	0.01	0	0	0	0	0	0	0	0	0	0	0	0	0	0	0	0	0	0	0	0	0	0	0	0	0	0.08	0.11	0.01	0.03	0	0	0	0	0	0	0.01	0	0	0	0	0	0	0	0	0	0
N051197	0	2.36	0.01	0	0	0	0	0	0	0	0	0	0	0	0	0	0	0	0	0	0	0	0	0	0	0	0	0	0.08	0.16	0	0	3.59	0	0	0	0	0	0	0	0	0	0	0	0	0	0	0	0
N064323	0	0.34	0	0	0	0	0	0	0	0	0	0	0	0	0	0	0	0	0	0	0	0	0	0.33	0.02	0	0	0	0.5	0.06	0	0.16	1.57	0	0	0	0	0	0	0	0	0	0	0	0	0	0	0	0
N051190	0	1.01	0	0	0	0	0	0	0	0	0	0	0	0	0	0	0	0	0	0	0	0	0	0.23	0.16	0	0	0	0.13	0	0	0.03	0.98	0	0.07	0	0	0	0	0	0	0	0	0	0	0	0	0	0
N023251	0	0.55	0	0	0	0	0	0	0	0	0	0	0	0	0	0	0	0	0	0	0	0	0	0.14	0	0	0	0	0	0.06	0.01	0.03	0.76	0	0	0	0	0	0	0	0	0	0	0	0	0	0.01	0	0
N074977	0	1.19	0.07	0	0	0	0	0	0	0	0	0	0	0	0	0	0	0	0	0	0	0	0	0	0	0	0	0	0.07	0.03	0	0.01	4.85	0	0	0	0	0	0	0	0	0	0	0	0	0	0.01	0	0
N059789	0	2.18	0.02	0	0	0	0	0	0	0	0	0	0	0	0	0	0	0	0	0	0	0	0	0	0	0	0	0	0.04	0.02	0	0.03	0	0	0	0	0	0	0	0	0	0	0	0	0	0	0.01	0	0
N059030	0	0.76	0	0	0	0	0	0	0	0	0	0	0	0	0	0	0	0	0	0	0.05	0	0	0	0.63	0	0	0	0.09	0	0	0.67	4.12	0	0.14	0	0	0	0	0	0	0	0.02	0	0	0	0	0	0
N046190	0	0.01	0	0	0	0	0	0	0	0	0	0	0	0	0	0	0	0	0	0	0	0	0	0	0	0	0	0	0	0.28	0	0	0	0	0	0	0	0	0	0	0	0	0	0	0	0	0	0	0
N018784	0	0.53	0.55	0	0	0	0	0	0	0	0	0.01	0	0	0	0	0	0	0	0	0	0	0	0.09	0.28	0	0	0	0.03	0	0	0.41	0.5	0	0.12	0	0	0	0	0	0	0	0	0	0	0	0	0	0
N094206	0	2.08	0	0	0	0	0	0.04	0	0	0	0	0	0	0	0	0	0.01	0	0	0	0	0	0	0.11	0	0	0	0.08	0	0	0.03	0.82	0	0.15	0	0	0	0	0	0	0	0	0	0	0	0	0	0
N031567	0	0.27	0	0	0	0	0	0	0	0	0	0	0	0	0	0	0	0	0	0	0	0	0	0.35	0.79	0	0	0	0.2	0	0.07	0.03	1.82	0	0	0	0	0	0.02	0	0	0	0	0	0	0	0	0	0
N006398	0	0.22	0.24	0	0	0	0	0	0	0	0	0	0	0	0	0	0	0	0	0	0.02	0	0	0.01	0	0	0	0	0.04	0	0	0	2.45	0	0.05	0	0	0.01	0	0	0	0	0	0	0	0	0	0	0
N001678	0	11.67	0.02	0	0	0	0	0	0	0	0	0	0	0	0	0	0	0	0	0	0	0	0	0	0	0	0	0	0.42	0	0	0.02	1.01	0	0	0	0.01	0.1	0	0	0	0	0	0	0	0	0	0.01	0
N066070	0	4.24	0	4.38	0	0	0	0	0	0	0	0	0	0	0	0	0	0	0	0	0	0	0	0.1	0.07	0	0	0	0.05	0	0.01	0	0.53	0	0	0	0	0	0	0	0	0	0	0	0	0	0	0	0
N067308	0	0.09	0.2	3.79	0	0	0	0	0	0	0	0	0	0	0	0	0	0	0	0	0	0	0	0.02	0.02	0	0	0	0.01	0	0	0.01	0.17	0	0.02	0	0	0	0	0	0	0	0	0	0	0	0	0	0
N081094	0	2.15	0.02	0	0	0	0	0	0	0	0	0	0	0	0	0	0	0	0	0	0	0	0	0	0	0	0	0	0.01	0.12	0	0	0.96	0	0	0	0	0	0	0	0	0	0	0	0	0	0	0	0
N055599	0	2.66	0	0	0	0	0	0	0	0	0	0	0	0	0	0	0	0	0	0	0	0	0	0	0	0	0	0	0.38	0.02	0.05	0.7	1.43	0	0.09	0	0	0	0	0	0	0	0	0	0	0	0	0	0
N019891	0	0.47	0	0.01	0	0	0	0	0	0	0	0	0	0	0	0	0	0	0	0	0	0	0	0	0	0	0	0	0.24	0.3	0	0	0	0	0	0	0	0.34	0	0	0	0	0	0	0	0	0	0	0
N038612	0	1.57	0	0	0	0	0	0	0	0	0	0	0	0	0	0	0	0	0	0	0.01	0	0	0	0	0	0	0	0.05	1.51	0	0	0	0	0	0	0	0	0	0	0	0	0	0	0	0	0	0	0
N016739	0	7.39	0.01	0	0	0	0	0	0	0	0	0	0	0	0	0	0	0	0	0	0	0	0	0	0	0	0	0	0.2	0.03	0	0	0	0.04	0	0	0.01	0	0	0	0	0	0	0	0	0	0	0	0
N046528	0	0.8	0.01	19	0	0	0	0	0	0	0	0	0	0	0	0	0	0	0	0	0	0	0	0	0	0	0	0	0	0.05	0	0	0.62	0	0	0	0	0	0	0	0	0	0	0	0	0	0	0	0
N049326	0	0.72	0.4	0	0	0	0	0	0	0	0	0	0	0	0	0	0	0	0	0	0	0	0	0	0.01	0	0	0	0	0.01	0	0	0.18	0	0	0	0	0	0	0	0	0	0	0	0	0	0	0	0
N084307	0	3.88	0	0	0	0	0	0	0	0	0	0	0	0	0	0	0	0	0	0	0.01	0	0	0	0	0	0	0	0	0.03	0	0	1.2	0	0	0	0	0	0	0	0	0	0	0	0	0	0	0	0
N098528	0	0	5.69	0	0	0	0	0	0	0	0	0	0	0	0	0	0	0	0	0	0	0	0	0	0	0	0	0	0.03	0.06	0	0.03	0.01	0	0	0	0	0	0	0	0	0	0	0	0	0	0	0	0
N061886	0	1.24	1.48	1.08	0	0	0	0	0	0	0	0	0	0	0	0	0	0.06	0	0	0	0	0	0.27	0.45	0	0	0	0.32	0	0	1.14	3.01	0	0.39	0	0.01	0	0	0	0	0	0	0	0	0	0	0	0
N025872	0	1.38	0	0	0.02	0	0	0.02	0	0	0	0	0	0	0	0	0	0	0	0	0	0	0	0.4	0	0	0	0	0.15	0.02	0.01	0.34	3.23	0	0	0	0	0	0	0	0	0	0.14	0	0	0	0	0	0
N071077	0	1.22	0.01	0	0	0	0	0	0	0	0	0	0	0	0	0	0	0	0	0	0	0	0	0	0	0	0	0	0.13	0.03	0.01	0.03	0	0	0	0	0	0	0	0	0	0	0	0	0	0	0	0	0
N090615	0	1.76	0	0	0	0	0	0	0	0	0	0	0	0	0	0	0	0	0	0	0	0	0	0	0	0	0	0	0	0	0	0	0	0	0.4	0	0	0	0	0	0	0	0	0	0	0	0	0	0
N076901	0	2.56	0	0	0	0	0	0	0	0	0	0	0	0	0	0	0	0	0	0	0	0	0	0	0.01	0	0	0	0.24	0.07	0.02	0.06	0.54	0	0	0	0	0	0	0	0	0	0.01	0	0	0	0	0	0
N046445	0	0.79	0.02	15.2	0	0	0	0.02	0	0	0	0	0	0	0	0	0	0	0	0	0	0	0	0.05	0	0	0	0	0.28	0	0	0.03	0.61	0	0.02	0	0.01	0	0.01	0	0	0	0.37	0	0	0	0	0	0
N045033	0	2.54	0	0	0	0	0	0	0	0	0	0	0	0	0	0	0	0	0	0	0	0	0	0	0.02	0	0	0	0.01	0.07	0	0	0.88	0	0	0	0	0	0	0	0	0	0	0	0	0	0	0	0
N029675	0	1.04	0	0	0	0	0	0	0	0	0	0	0	0	0	0	0	0	0	0	0.04	0	0.02	0	0	0	0	0	0	0.24	0	0	0	0	0	0	0	0	0	0	0	0	0	0	0	0	0	0.04	0
N042145	0	1.49	0	0	0	0	0	0.01	0	0	0	0	0	0	0	0	0	0	0	0	0	0	0	0.05	0.14	0	0	0	0	0.02	0.01	0.17	2.16	0	0	0	0.01	0.01	0	0	0	0	0	0	0	0	0	0	0
N020074	0	1.25	0	0	0	0	0	0.04	0	0	0	0	0	0	0	0	0	0	0	0	0	0	0	0	0	0	0	0	0	0.01	0.01	0.01	0.68	0	0	0	0	0	0	0	0	0	0	0	0	0	0	0	0
N073778	0	1.16	3.33	0	0.11	0	0	0	0	0	0	0	0	0	0	0	0	0.09	0	0	0	0	0	0.23	0.26	0	0	0	0.15	0	0	0.12	1.88	0	0	0	0	0	0	0	0	0	0	0	0	0	0.01	0	0
N034306	0	2.09	0	0	0	0	0	0	0	0	0	0	0	0	0	0	0	0	0	0	0.01	0	0	0	0	0	0	0	0	0.11	0	0	0	0	0	0	0	0	0	0	0	0	0	0	0	0	0.02	0	0
N043841	0	1.85	0	0	0	0	0	0	0	0	0	0	0	0	0	0	0	0	0	0	0	0	0	0	0	0	0	0	0.1	0	0	0.04	1.97	0	0	0	0	0	0	0	0	0	0	0	0	0	0	0	0
N062779	0	0	0	0	0	0	0	0	0	0	0	0	0	0	0	0	0	0	0	0	0	0	0	0.13	0	0	0	0	0.07	0.03	0	0	7.7	0	0	0	0	0	0	0	0	0	0	0	0	0	0	0	0
N016438	0	1.03	0.33	0	0	0	0	0.11	0	0	0	0	0	0	0	0	0	0	0	0	0	0	0	0.08	0.08	0	0	0	0.09	0.08	0.01	0.02	2.07	0	0	0	0	0	0	0	0	0	0.05	0	0	0	0	0.03	0
N088147	0	1.22	0	0	0	0	0	0	0	0	0	0	0	0	0	0	0	0	0	0	0.01	0	0	0	0	0	0	0	0	0.1	0	0	0	0	0	0	0	0	0	0	0	0	0	0	0	0	0	0	0
N049589	0	1.7	0.01	0	0	0	0	0	0	0	0	0	0	0	0	0	0	0	0	0	0	0	0	0	0	0	0	0	0.47	0	0	0.06	0.39	0	0	0	0	0.01	0	0	0	0	0	0	0	0	0	0	0
N009381	0	0.01	0	0	0	0	0	0	0	0	0	0	0	0	0	0	0	0	0	0	0	0	0	0	0	0	0	0	0	0.05	0	0	0	0	0	0	0	0	0	0	0	0	0	0	0	0	0	0	0
N074988	0	2.6	0.01	0	0	0	0	0	0	0	0	0	0	0	0	0	0	0	0	0	0	0	0	0	0	0	0	0	0	0.22	0.03	0	0.85	0	0	0	0	0	0	0	0	0	0	0	0	0	0	0	0
N055393	0	0.76	0	0	0	0	0	0	0	0	0	0	0	0	0	0	0	0	0	0	0	0	0	0	0	0	0	0	0	0.27	0.15	0.01	1.5	0	0	0	0	0	0	0	0	0	0	0	0	0	0	0	0
N052091	0	1.23	0.01	0	0	0	0	0	0	0	0	0	0	0	0	0	0	0	0	0	0	0	0	0.01	0	0	0	0	0	0	0	0	0.17	0	0	0	0	0	0	0	0	0	0	0	0	0	0	0	0
N061347	0	0.88	0	0	0	0	0	0	0	0	0	0	0	0	0	0	0	0	0	0	0	0	0	0.02	0	0	0	0	0	0	0	0.01	0.48	0	0	0	0	0	0	0	0	0	0	0	0	0	0	0	0
N089703	0	24.8	0.09	0	0	0	0	0	0	0	0	0	0	0	0	0	0	0	0	0	0.01	0	0	0	0	0	0	0	0	0.12	0	0	0	0	0	0	0	0	0	0	0	0	0	0	0	0	0	0	0
N041509	0	2.94	0	0	0	0	0	0	0	0	0	0	0	0	0	0	0	0	0	0	0	0	0	0	0	0	0	0	0	0.08	0.01	0	1.44	0	0	0	0	0	0	0	0	0	0	0	0	0	0	0	0
N004722	0	1.25	0.01	0	0	0	0	0	0	0	0	0	0	0	0	0	0	0	0	0	0	0	0	0	0	0	0	0	0	0.03	0	0	0.13	0	0	0	0	0	0	0	0	0	0	0	0	0	0	0.01	0
N078066	0	2.53	0.01	13.98	0	0	0	0.03	0	0	0	0	0	0	0	0	0	0	0	0	0	0	0	0.07	0.01	0	0	0	0.02	0	0	0.09	0.22	0	0	0	0	0	0	0	0	0	0.18	0	0	0	0	0	0
N079755	0	2.66	0.02	0	0	0	0	0	0	0	0	0	0	0	0	0	0	0	0	0	0	0	0	0	0	0	0	0	0	0.19	0	0.02	0.32	0	0	0	0	0	0	0	0	0	0	0	0	0	0	0	0
N078890	0	7.58	0.06	0	0	0	0	0	0	0	0	0	0	0	0	0	0	0	0	0	0	0	0	0	0	0	0	0	0	0.01	0	0	0.48	0	0	0	0	0	0	0	0	0	0	0	0	0	0	0	0
N015139	0	3.54	0.02	0	0	0	0	0	0	0	0	0	0	0	0	0	0	0	0	0	0	0	0	0	0	0	0	0	0	0.01	0	0	0	0	0	0	0	0	0	0	0	0	0	0	0	0	0	0	0
N049741	0	3.41	0	0	0	0	0	0	0	0	0	0	0	0	0	0	0	0	0	0	0	0	0	0	0	0	0	0	0	0.02	0.01	0	0.98	0	0	0	0	0	0	0	0	0	0	0	0	0	0	0	0
N085278	0	2.58	0	1.83	0	0	0	0	0	0	0	0	0	0	0	0	0	0	0	0	0	0	0	0	0	0	0	0	0.01	0.1	0.01	0	0.31	0	0	0	0	0	0	0	0	0	0	0	0	0	0	0	0
N086567	0	12.57	2.97	0	0	0	0	0	0	0	0	0	0	0	0	0	0	0	0	0	0	0	0	0	0.35	0	0	0	0	0.05	0	0	0.7	0	0	0	0	0	0	0	0	0	0	0	0	0	0	0	0
N099459	0	6.14	0.02	0	0	0	0	0	0	0	0	0	0	0	0	0	0	0	0	0	0	0	0	0	0	0	0	0	0.01	0	0	0	0.06	0	0	0	0	0	0	0	0	0	0	0	0	0	0	0	0
N011904	0	4.98	0.05	0	0	0	0	0	0	0	0	0	0	0	0	0	0	0	0	0	0	0	0	0	0	0	0	0	0.13	0.01	0	0.01	0.24	0.01	0	0	0	0	0	0	0	0	0	0	0	0	0	0	0
N021098	0	0.27	0	0	0	0	0	0	0	0	0	0	0	0	0	0	0	0	0	0	0	0	0	0	0	0	0	0	0.03	0.01	0	0.02	1	0	0	0	0	0.01	0	0	0	0	0	0	0	0	0	0	0
N077025	0	4.62	0.04	0	0.14	0	0	0.03	0	0	0	0	0	0	0	0	0	0	0	0	0	0	0	0	0	0	0	0	0.02	0.01	0.01	0.11	0.69	0	0	0	0	0	0	0	0	0	0	0	0	0	0	0	0
N055632	0	1.83	0	0	0	0	0	0	0	0	0	0	0	0	0	0	0	0	0	0	0.01	0	0	0	0	0	0	0	0	0	0	0	0.8	0	0	0	0.02	0	0	0	0	0	0	0	0	0	0	0	0
N050197	0	4.81	0.04	0	0	0	0	0	0	0	0	0	0	0	0	0	0	0	0	0	0	0	0	0	0	0	0	0	0	0.03	0.01	0.04	0	0	0	0	0	0	0	0	0	0	0	0	0	0	0	0	0
N026165	0	2.26	0.02	0	0	0	0	0	0	0	0	0	0	0	0	0	0	0	0	0	0.01	0	0	0	0	0	0	0	0.33	0.03	0.05	0.49	2.7	0	0	0	0	0	0	0	0	0	0	0	0	0	0	0	0
N057849	0	2.2	0.84	0	0	0	0	0	0	0	0	0	0	0	0	0	0	0	0	0	0	0	0	0	0	0	0	0	0	0.16	0.02	0	0	0	0	0	0	0	0	0	0	0	0	0	0	0	0	0	0
N077692	0	1.1	0.01	0	0	0	0	0	0	0	0	0	0	0	0	0	0	0	0	0	0	0	0	0.34	0.13	0	0	0	0.05	0.01	0.06	0	1.1	0	0	0	0	0	0	0	0	0	0	0	0	0	0	0.02	0
N033514	0	0	0	0	0	0	0	0	0	0	0	0	0	0	0	0	0	0	0	0	0	0	0	0	0	0	0	0	0	0	0	0	0	0	0	0	0	0	0	0	0	0	0	0	0	0	0	0	0
N098394	0	1.13	0.01	0	0	0	0	0	0	0	0	0	0	0	0	0	0	0	0	0	0	0	0	0	0	0	0	0	0.01	0.07	0	0	0	0	0	0	0.01	0	0	0	0	0	0	0	0	0	0	0	0
N085543	0	6.98	0.01	0	0	0	0	0	0	0	0	0	0	0	0	0	0	0	0	0	0	0	0	0	0.14	0	0	0	0	0	0	0.01	1.32	0	0	0	0	0	0	0	0	0	0	0	0	0	0	0	0
N007314	0	4	0.02	0	0	0	0	0	0	0	0	0	0	0	0	0	0	0	0	0	0	0	0	0	0	0	0	0	0.03	0.01	0.02	0.85	0.66	0	0	0	0	0	0	0	0	0	0	0	0	0	0	0	0
N033959	0	3.88	0	0	0	0	0	0	0	0	0	0	0	0	0	0	0	0	0	0	0	0	0	0	0	0	0	0	0	0.01	0	0	0	0	0	0	0.01	0	0	0	0	0	0	0	0	0	0	0	0
N093660	0	4.94	0.05	0	0	0	0	0	0	0	0	0	0	0	0	0	0	0	0	0	0	0	0	0	0	0	0	0	0	0.06	0	0	1.32	0	0	0	0	0	0	0	0	0	0	0	0	0	0	0	0
N079766	0	4.95	0	0	0	0	0	0.03	0	0	0	0	0	0	0	0	0	0	0	0.02	0.01	0	0	0.14	0.14	0	0	0	0.05	0	0	0.04	0.44	0	0.08	0	0.03	0.13	0	0	0	0	0	0	0	0	0	0	0
N088716	0	0	0	0	0	0	0	0	0	0	0	0	0	0	0	0	0	0	0	0	0.01	0	0	0	0	0	0	0	0	0	0	0	0	0	0	0	0	0	0	0	0	0	0	0	0	0	0	0	0
N052439	0	0	0.01	0	0	0	0	0	0	0	0	0	0	0	0	0	0	0	0	0	0	0	0	0	0	0	0	0	0	0.03	0	0	0	0	0	0	0	0	0	0	0	0	0	0	0	0	0	0	0
N082289	0	1.36	0	0	0	0	0	0	0	0	0	0	0	0	0	0	0	0	0	0	0	0	0	0.03	0	0	0	0	0	0	0	0	1.27	0	0	0	0	0	0	0	0	0	0	0	0	0	0	0	0
N006651	0	2.16	0.01	0	0	0	0	0	0	0	0	0	0	0	0	0	0	0	0	0	0	0	0	0.21	0.08	0	0	0	0.01	0.01	0.01	0.1	0.2	0	0	0	0	0	0	0	0	0	0	0	0	0	0	0	0
N011370	0	10.75	0.01	0	0	0	0	0	0	0	0	0	0	0	0	0	0.01	0	0	0	0	0	0	0	0	0	0	0.01	0.15	0	0.01	0.13	0.25	0	0	0	0	0	0	0	0	0	4.78	0	0	0	0	0	0
N038737	0	2.24	0	2.33	0	0	0	0.04	0	0	0	0	0	0	0	0	0	0	0	0	0	0	0	0	0	0	0	0	0.04	0	0.02	0.18	0.87	0	0	0	0	0	0.94	0	0	0	0	0	0	0	0	0.01	0
N055613	0	8.2	1.26	0	0	0	0	0	0	0	0	0	0	0	0	0	0	0	0	0	0.01	0	0	0	0	0	0	0	0	0.09	0	0	0.77	0	0	0	0	0	0	0	0	0	0	0	0	0	0	0	0
N066505	0	2.21	1.11	0	0	0	0	0	0	0	0	0	0	0	0	0	0	0	0	0	0	0	0	0	0	0	0	0	0	0.03	0	0	0.41	0	0	0	0	0	0	0	0	0	0	0	0	0	0	0	0
N029541	0	5.3	0.01	0	0	0	0	0	0	0	0	0	0	0	0	0	0	0	0	0	0	0	0	0	0	0	0	0	0	0.07	0	0	0	0	0	0	0	0	0	0	0	0	0	0	0	0	0	0	0
N047452	0	7.42	0.04	0	0	0	0	0	0	0	0	0	0	0	0	0	0	0	0	0	0	0	0	0	0	0	0	0	0	0.26	0.01	0.02	0	0.11	0	0	0	0	0	0	0	0	0	0	0	0	0	0	0
N058292	0	6.44	0.12	0	0	0	0	0	0	0	0	0	0	0	0	0	0	0	0	0	0	0	0	0	0	0	0	0	0.02	0.03	0.04	0	1.29	0	0	0	0	0	0	0	0	0	2.41	0	0	0	0	0	0
N024455	0	0.67	0	0	0	0	0	0	0	0	0	0	0	0	0	0	0	0	0	0	0.01	0	0	0	0	0	0	0	0	0.01	0	0	0.02	0	0	0	0	0	0	0	0	0	0	0.01	0	0	0	0	0
N056369	0	5.01	0.1	0	0	0	0	0	0	0	0	0	0	0	0	0	0	0	0	0	0	0	0	0	0	0	0	0	0	0.29	0	0.04	0	0	0	0	0	0	0	0	0	0	0	0	0	0	0	0	0
N038820	0	2.37	0.05	0.43	0.09	0	0	0.03	0	0	0	0	0	0	0	0	0	0	0	0	0	0	0	0.15	0.2	0	0	0	0.04	0	0	0.11	0.91	0	0	0	0.01	0.25	0	0	0	0	1.73	0	0	0	0	0	0
N073937	0	6.06	0.07	0	0	0	0	0	0	0	0	0	0	0	0	0	0	0	0	0	0	0	0	0	0	0	0	0	0	0.09	0	0	0.27	0	0.04	0	0.01	0	0	0	0	0	0	0	0	0	0	0.02	0
N002004	0	3.94	0	19.12	0	0	0	0	0	0	0	0	0	0	0	0	0	0	0	0	0	0	0	0	0	0	0	0	0.02	0.02	0.01	1.43	0.98	0	0	0	0	0	0	0	0	0	0	0	0	0	0	0	0
N017741	0	2.57	0.03	0	0	0	0	0	0	0	0	0	0	0	0	0	0	0	0	0	0	0	0	0	0.03	0	0	0	0.08	0	0	0.01	0.15	0	0	0	0	0	0	0	0	0	0	0	0	0	0	0	0
N048375	0	0.73	0.06	0.01	0	0	0	0	0	0	0	0	0	0	0	0	0	0	0	0	0.02	0	0	0	0	0	0	0	0.02	0	0	0.04	5.69	0	0	0	0	0	0	0	0	0	0	0	0	0	0	0	0
N051089	0	9.41	0	0	0	0	0	0	0	0	0	0	0	0	0	0	0	0	0	0	0	0	0	0	0	0	0	0	0	0.05	0.01	0.08	0.24	0	0	0	0	0	0	0	0	0	0	0	0	0	0	0	0
N007903	0	0	0	13.5	0	0	0	0	0	0	0	0	0	0	0	0	0	0	0	0	0.02	0	0	0	0.02	0	0	0	0	0.01	0	0.03	0.26	0	0	0	0	0	0	0	0	0	0	0	0	0	0	0	0
N061982	0	5.28	0.02	0	0	0	0	0	0	0	0	0	0	0	0	0	0	0	0	0	0	0	0	0.3	0	0	0	0	0.02	0.01	0	0.29	0.75	0	0	0	0	0	0	0	0	0	0	0	0	0	0	0	0
N008023	0	7.41	0	0	0	0	0	0	0	0	0	0	0	0	0	0	0	0	0	0	0	0	0	0	0	0	0	0	0.03	0.44	0.05	0	10.21	0	0	0	0	0	0	0	0	0	0	0	0	0	0	0	0
N002403	0	0	0	0	0	0	0	0	0	0	0	0	0	0	0	0	0	0	0	0	0	0	0	0	0	0	0	0	0	0.18	0	0	0	0	0	0	0	0.01	0	0	0	0	0	0	0	0	0	0	0
N006861	0	0.61	0	0	0	0	0	0	0	0	0	0	0	0	0	0	0	0	0	0	0	0	0	0	0	0	0	0	0	0.02	0.02	0.09	0.18	0	0	0	0	0	0	0	0	0	0	0	0	0	0	0	0
N009953	0	7.75	0.02	0	0	0	0	0	0	0	0	0	0	0	0	0	0	0	0	0	0	0	0	0	0	0	0	0	0	0.06	0	0	0	0	0	0	0	0	0	0	0	0	0	0	0	0	0	0	0
N002148	0	1.57	0.01	0	0	0	0	0	0	0	0	0	0	0	0	0	0	0	0	0	0	0	0	0.4	0.6	0	0	0	0.04	0	0	0.39	1.43	0	0.01	0	0	0.57	0	0	0	0	0	0	0	0	0	0	0
N090638	0	3.7	0	0	0	0	0	0	0	0	0	0	0	0	0	0	0	0	0	0	0	0	0	0	0	0	0	0	0	0.05	0	0	0.3	0	0	0	0	0	0	0	0	0	0	0	0	0	0	0	0
N010345	0	1.09	0.47	0	0	0	0	0	0	0	0	0	0	0	0	0	0	0	0	0	0	0	0	0	0	0	0	0	0	0.06	0.03	0	0.29	0	0	0	0	0	0	0	0	0	0	0	0	0	0	0	0
N033013	0	2.41	0.01	0	0	0	0	0	0	0	0	0	0	0	0	0	0	0	0	0	0	0	0	0.98	0	0	0	0	0.03	0.1	0.01	0	2.61	0	0	0	0	0	0	0	0	0	0.04	0	0	0	0	0	0
N052945	0	10.9	0.01	0	0	0	0	0	0	0	0	0	0	0	0	0	0	0	0	0	0.01	0	0	0	0.02	0	0	0	0.04	0.03	0.03	0	4.85	0	0	0	0.02	0	0	0	0	0	0.92	0	0	0	0	0	0
N034857	0	1.43	0	0	0	0	0	0	0	0	0	0	0	0	0	0	0	0	0	0	0.05	0	0	0	0.03	0	0	0	0	0.01	0	0	0.01	0	0	0	0	0	0	0	0	0	0	0	0	0	0	0.02	0
N097954	0	16.58	0.03	0	0	0	0	0	0	0	0	0	0	0	0	0	0	0	0	0	0	0	0	0	0	0	0	0	0	0.03	0	0	0.6	0	0	0	0	0	0	0	0	0	0	0	0	0	0	0	0
N037054	0	3.14	0.03	0	0	0	0	0	0	0	0	0	0	0	0	0	0	0	0	0	0.01	0	0	0	0	0	0	0	0.02	0.06	0.03	0.33	2.25	0	0	0	0	0	0	0	0	0	0	0	0	0	0	0	0
N069132	0	5.68	0.03	0	0	0	0	0	0	0	0	0	0	0	0	0	0	0	0	0	0.01	0	0	0	0	0	0	0	0	0.02	0.03	0.1	0	0	0	0	0	0	0	0	0	0	0	0	0	0	0	0	0
N002929	0	5.49	0.03	0	0	0	0	0	0	0	0	0	0	0	0	0	0	0	0	0	0	0	0	0	0	0	0	0	0	0.03	0	0	0.32	0	0	0	0	0	0	0	0	0	0	0	0	0	0	0	0
N022765	0	0.42	0	0	0	0	0	0	0	0	0	0	0	0	0	0	0	0	0	0	0.01	0	0	0.13	0	0	0	0	0.01	0	0	0.05	1.2	0	0	0	0	0.01	0	0	0	0	0	0	0	0	0	0	0
N024572	0	1.66	0	0	0.13	0	0	0	0	0	0	0	0	0	0	0	0	0.06	0	0	0.02	0	0	0	0.18	0	0	0	0.04	0	0	0.03	1.27	0	0	0	0	0	0	0	0	0	0.28	0	0	0	0	0	0
N028196	0	0.63	0.41	4.27	0.07	0	0	0.01	0	0	0.01	0	0	0	0	0	0	0.01	0	0	0.01	0	0	0.04	0.17	0	0	0	0.03	0	0	0.09	0.52	0	0	0	0	0	0	0	0	0	0	0	0	0	0	0	0
N010647	0	0.32	0.05	0	0	0	0	0	0	0	0	0	0	0	0	0	0	0	0	0	0	0	0	0	0	0	0	0	0	0	0.01	0.29	0.63	0	0	0	0	0	0	0	0	0	0	0	0	0	0	0	0
N040975	0	5.53	0.05	0	0	0	0	0	0	0	0	0	0	0	0	0	0	0	0	0	0	0	0	0	0	0	0	0	0	0.01	0	0	0	0	0	0	0.01	0	0	0	0	0	0.12	0	0	0	0	0	0
N048818	0	1.93	0	0	0	0	0	0	0	0	0	0	0	0	0	0	0	0	0	0	0	0	0	0	0	0	0	0	0.04	0	0	0.01	0.21	0	0	0	0	0	0	0	0	0	0.74	0	0	0	0	0	0
N009571	0	0.52	0	0	0	0	0	0	0	0	0	0	0	0	0	0	0	0	0	0	0.01	0	0	0.1	0	0	0	0	0.05	0	0	0.04	0.09	0	0	0	0	0.01	0.12	0	0	0	0	0	0	0	0	0	0
N092710	0	1.98	0.01	0	0	0	0	0	0	0	0	0	0	0	0	0	0	0	0	0	0	0	0	0	0	0	0	0	0.03	0.01	0.02	0.14	0.32	0	0	0	0	0	0	0	0	0	0	0	0	0	0	0	0
N064314	0	3.01	3.94	0	0	0	0	0	0	0	0	0	0	0	0	0	0	0	0	0	0	0	0	0	0	0	0	0	0	0.05	0	0.45	0.21	0	0	0	0	0	0	0	0	0	0.76	0	0	0	0	0	0
N049685	0	4.27	0.04	0	0	0	0	0	0	0	0	0	0	0	0	0	0	0	0	0	0	0	0	0	0	0.01	0	0	0.4	0	0	0.1	1.75	0	0	0	0	0.34	0.01	0	0	0	0	0	0	0	0	0	0
N028108	0	2.54	0	0	0	0	0	0	0	0	0	0	0	0	0	0	0	0	0	0	0	0	0	0	0	0	0	0	0.05	0.01	0	0	1.02	0	0	0	0	0	0	0	0	0	0	0	0	0	0	0	0
N057354	0	0	0.04	0	0	0	0	0	0	0	0	0	0	0	0	0	0	0	0	0	0	0	0	0	0	0	0	0	0	0.02	0	0	0	0	0	0	0	0	0	0	0	0	0	0	0	0	0.01	0	0
N071267	0	0.72	0.01	0	0	0	0	0	0	0	0	0	0	0	0	0	0	0	0	0	0	0	0	0	0	0	0	0	0.03	0.09	0.01	0	1.52	0	0	0	0	0	0	0	0	0	0	0	0	0	0	0	0
N032171	0	0.69	0.02	0	0	0	0	0	0	0	0	0	0	0	0	0	0	0	0	0	0	0	0	0	0	0	0	0	0.13	0.04	0	0	0	0	0	0	0	0	0	0	0	0	0.28	0	0	0	0	0	0
N091966	0	1.6	0.01	0	0	0	0	0	0	0	0	0	0	0	0	0	0	0	0	0	0	0	0	0	0.55	0	0	0	0.11	0	0	0	3.01	0.02	0.08	0	0.01	0	0	0	0	0	0	0	0	0	0	0	0
N004761	0	0.76	0.33	0	0	0	0	0	0	0	0	0	0	0	0	0	0	0	0	0	0	0	0	0	0	0	0	0	0.13	0.1	0.08	0	5.74	0.01	0	0	0	0	0	0	0	0	0	0	0	0	0	0	0
N019700	0	2.82	0.01	0	0	0	0	0	0	0	0	0	0	0	0	0	0	0	0	0	0	0	0	0.04	0.03	0	0	0	0.04	0.11	0	0.12	3.05	0	0.11	0	0.01	0	0	0	0	0	0	0	0	0	0	0.07	0
N096005	0	0.8	0	0	0	0	0	0	0	0	0	0	0	0	0	0	0	0	0	0	0	0	0	0	0.41	0	0	0	0.01	0.06	0.02	0	0.93	0	0	0	0	0	0	0	0	0	0	0	0	0	0	0	0
N005698	0	2.62	0	0	0	0	0	0	0	0	0	0	0	0	0	0	0	0	0	0	0	0	0	0	0	0	0	0	0	0.15	0.01	0	0	0	0	0	0	0	0	0	0	0	0	0	0	0	0.01	0	0
N044110	0	1.53	0	0	0	0	0	0	0	0	0	0	0	0	0	0	0	0	0	0.01	0.02	0	0	0.21	0	0	0	0	0.01	0.04	0.01	0	0.87	0	0	0	0.05	0	0	0	0	0	0	0	0.02	0	0	0	0
N080669	0	3.89	3.43	0	0	0	0	0	0	0	0	0	0	0	0	0	0	0	0	0	0	0	0	0	0	0	0	0	0	0.17	0.03	0	0	0	0	0	0	0	0	0	0	0	0	0	0	0	0	0	0
N030569	0	3.6	0.02	0	0	0	0	0	0	0	0	0	0	0	0	0	0	0	0	0	0	0	0	0	0	0	0	0	0.01	0.09	0	0	0	0	0	0	0	0	0	0	0	0	0	0	0	0	0	0	0
N079382	0	2.27	0.01	0	0	0	0	0	0	0	0	0	0	0	0	0	0	0	0	0	0	0	0	0	0	0	0	0	0	0.01	0	0.12	0.65	0	0	0	0	0	0	0	0	0	0	0	0	0	0	0	0
N072803	0	3.46	0.03	0	0	0	0	0	0	0	0	0	0	0	0	0	0	0	0	0	0	0	0	0	0	0	0	0	0.01	0	0	0	1.6	0	0	0	0	0	0	0	0	0	0	0	0	0	0	0	0
N024704	0	5.17	0	0	0	0	0	0	0	0	0	0	0	0	0	0	0	0	0	0	0.01	0	0	0	0	0	0	0	0	0	0	0	0	0	0	0	0	0	0	0	0	0	0	0	0	0	0	0	0
N095007	0	0.73	0.06	0	0	0	0	0	0	0	0	0	0	0	0	0	0	0	0	0	0	0	0	0	0	0	0	0	0	0	0	0	0	0	0	0	0	0	0	0	0	0	2.11	0	0	0	0	0	0
N064726	0	3.95	0.04	0	0	0	0	0	0	0	0	0	0	0	0	0	0	0	0	0	0	0	0	0	0	0	0	0	0	0.01	0	0	0	0	0	0	0	0	0	0	0	0	0.03	0	0	0	0	0	0
N039362	0	2.86	0	0	0	0	0	0	0	0	0	0	0	0	0	0	0	0	0	0	0	0	0	0	0	0	0	0	0	0.05	0	0	0.37	0	0	0	0	0	0	0	0	0	0	0	0	0	0	0	0
N081625	0	0.64	0.05	0	0	0	0	0	0	0	0	0	0	0	0	0	0	0	0	0	0	0	0	0	0	0	0	0	0.02	0.01	0	0.01	0.42	0	0	0	0	0	0	0	0	0	0	0	0	0	0	0	0
[truncated: 334 more columns]

## Sheet: MORINAGA
Additional file 7b. Genus-level taxonomy relative abundance information of MORINAGA cohort
	D.1..Firmicutes_D.2..Clostridia_D.3..Clostridiales_D.4..Ruminococcaceae_D.5..Ruminococcaceae UCG-014	D.1..Firmicutes_D.2..Clostridia_D.3..Clostridiales_D.4..Ruminococcaceae_D.5..[Eubacterium] coprostanoligenes group	D.1..Firmicutes_D.2..Clostridia_D.3..Clostridiales_D.4..Lachnospiraceae_D.5..Lachnospiraceae NK4B4 group	D.1..Firmicutes_D.2..Clostridia_D.3..Clostridiales_D.4..Clostridiaceae 1_D.5..Sarcina	D.1..Firmicutes_D.2..Clostridia_D.3..Clostridiales_D.4..Clostridiaceae 1_D.5..Clostridium sensu stricto 13	D.1..Firmicutes_D.2..Clostridia_D.3..Clostridiales_D.4..Clostridiaceae 1_D.5..Clostridium sensu stricto 1	D.1..Proteobacteria_D.2..Alphaproteobacteria_D.3..Rhodospirillales_D.4..Rhodospirillaceae_D.5..uncultured	D.1..Firmicutes_D.2..Clostridia_D.3..Clostridiales_D.4..Christensenellaceae_D.5..Christensenellaceae R-7 group	D.1..Firmicutes_D.2..Negativicutes_D.3..Selenomonadales_D.4..Acidaminococcaceae_D.5..Phascolarctobacterium	D.1..Firmicutes_D.2..Negativicutes_D.3..Selenomonadales_D.4..Acidaminococcaceae_D.5..Succiniclasticum	D.1..Firmicutes_D.2..Negativicutes_D.3..Selenomonadales_D.4..Acidaminococcaceae_D.5..Acidaminococcus	D.1..Firmicutes_D.2..Negativicutes_D.3..Selenomonadales_D.4..Veillonellaceae_D.5..Anaeroglobus	D.1..Firmicutes_D.2..Negativicutes_D.3..Selenomonadales_D.4..Veillonellaceae_D.5..Megasphaera	D.1..Firmicutes_D.2..Negativicutes_D.3..Selenomonadales_D.4..Veillonellaceae_D.5..Dialister	D.1..Firmicutes_D.2..Negativicutes_D.3..Selenomonadales_D.4..Veillonellaceae_D.5..uncultured	D.1..Firmicutes_D.2..Negativicutes_D.3..Selenomonadales_D.4..Veillonellaceae_D.5..Allisonella	D.1..Firmicutes_D.2..Negativicutes_D.3..Selenomonadales_D.4..Veillonellaceae_D.5..Veillonella	D.1..Firmicutes_D.2..Negativicutes_D.3..Selenomonadales_D.4..Veillonellaceae_D.5..Megamonas	D.1..Firmicutes_D.2..Negativicutes_D.3..Selenomonadales_D.4..Veillonellaceae_D.5..Selenomonas	D.1..Firmicutes_D.2..Negativicutes_D.3..Selenomonadales_D.4..Veillonellaceae_D.5..Mitsuokella	D.1..Firmicutes_D.2..Negativicutes_D.3..Selenomonadales_D.4..Veillonellaceae_D.5..Selenomonas 1	D.1..Firmicutes_D.2..Clostridia_D.3..Clostridiales_D.4..Family XIII_D.5..[Eubacterium] brachy group	D.1..Firmicutes_D.2..Erysipelotrichia_D.3..Erysipelotrichales_D.4..Erysipelotrichaceae_D.5..Turicibacter	D.1..Tenericutes_D.2..Mollicutes_D.3..NB1-n_Ambiguous.taxa_Ambiguous.taxa	D.1..Actinobacteria_D.2..Actinobacteria_D.3..Bifidobacteriales_D.4..Bifidobacteriaceae_D.5..Gardnerella	D.1..Actinobacteria_D.2..Coriobacteriia_D.3..Coriobacteriales_D.4..Coriobacteriaceae_D.5..Collinsella	D.1..Actinobacteria_D.2..Coriobacteriia_D.3..Coriobacteriales_D.4..Coriobacteriaceae_D.5..Senegalimassilia	D.1..Actinobacteria_D.2..Coriobacteriia_D.3..Coriobacteriales_D.4..Coriobacteriaceae_D.5..Enterorhabdus	D.1..Actinobacteria_D.2..Coriobacteriia_D.3..Coriobacteriales_D.4..Coriobacteriaceae_D.5..Adlercreutzia	D.1..Actinobacteria_D.2..Coriobacteriia_D.3..Coriobacteriales_D.4..Coriobacteriaceae_D.5..Eggerthella	D.1..Actinobacteria_D.2..Coriobacteriia_D.3..Coriobacteriales_D.4..Coriobacteriaceae_D.5..Parvibacter	D.1..Actinobacteria_D.2..Coriobacteriia_D.3..Coriobacteriales_D.4..Coriobacteriaceae_D.5..Slackia	D.1..Actinobacteria_D.2..Coriobacteriia_D.3..Coriobacteriales_D.4..Coriobacteriaceae_D.5..Denitrobacterium	D.1..Actinobacteria_D.2..Coriobacteriia_D.3..Coriobacteriales_D.4..Coriobacteriaceae_D.5..Asaccharobacter	D.1..Actinobacteria_D.2..Coriobacteriia_D.3..Coriobacteriales_D.4..Coriobacteriaceae_D.5..Gordonibacter	D.1..Actinobacteria_D.2..Coriobacteriia_D.3..Coriobacteriales_D.4..Coriobacteriaceae_D.5..Paraeggerthella	D.1..Actinobacteria_D.2..Coriobacteriia_D.3..Coriobacteriales_D.4..Coriobacteriaceae_D.5..uncultured	D.1..Actinobacteria_D.2..Coriobacteriia_D.3..Coriobacteriales_D.4..Coriobacteriaceae_D.5..Atopobium	D.1..Actinobacteria_D.2..Coriobacteriia_D.3..Coriobacteriales_D.4..Coriobacteriaceae_D.5..Coriobacteriaceae UCG-002	D.1..Actinobacteria_D.2..Coriobacteriia_D.3..Coriobacteriales_D.4..Coriobacteriaceae_D.5..Olsenella	D.1..Actinobacteria_D.2..Coriobacteriia_D.3..Coriobacteriales_D.4..Coriobacteriaceae_D.5..Coriobacteriaceae UCG-003	D.1..Proteobacteria_D.2..Gammaproteobacteria_D.3..Pasteurellales_D.4..Pasteurellaceae_D.5..Actinobacillus	D.1..Proteobacteria_D.2..Gammaproteobacteria_D.3..Pasteurellales_D.4..Pasteurellaceae_D.5..Haemophilus	D.1..Proteobacteria_D.2..Gammaproteobacteria_D.3..Pasteurellales_D.4..Pasteurellaceae_D.5..Aggregatibacter	D.1..Proteobacteria_D.2..Gammaproteobacteria_D.3..Aeromonadales_D.4..Succinivibrionaceae_D.5..Succinivibrio	D.1..Proteobacteria_D.2..Gammaproteobacteria_D.3..Aeromonadales_D.4..Succinivibrionaceae_D.5..uncultured	D.1..Proteobacteria_D.2..Gammaproteobacteria_D.3..Aeromonadales_D.4..Succinivibrionaceae_D.5..Succinatimonas	D.1..Proteobacteria_D.2..Deltaproteobacteria_D.3..Desulfovibrionales_D.4..Desulfovibrionaceae_D.5..Bilophila	D.1..Proteobacteria_D.2..Deltaproteobacteria_D.3..Desulfovibrionales_D.4..Desulfovibrionaceae_D.5..Desulfovibrio
Nimo0001	0	0	0	0	0	0	0	0	0	0	0	0	0.08	2.48	0.22	0	0	0	0	0	0	0	0	0	0.36	0.36	0	0	0	0	0	0	0	0	0	0	0.52	0	0	0	0	0	0.04	0	0	0	0	0	0
Nimo0002	0	1.28	0	0	0	0.02	0	0.04	0	0	0	0	0.96	1.72	0	0	0	0	0	0	0	0.02	0	0	0.02	0	0	0	0	0.04	0	0	0	0	0	0	0.26	0	0	0	0	0	0	0	0	0	0	0.2	0
Nimo0003	0	0.2	0	0	0	0	0	0	0.08	0	0	0	0.42	0	0	0	0	0	0	0	0	0	0.04	0	0.08	0.16	0	0	0	0	0	0.02	0	0	0	0	0	0	0	0	0	0	0.04	0	0	0	0	0	0
Nimo0004	0	0	0	0	0	0	0.02	0	0	0	0	0	0	1.18	0	0.16	0	6.56	0	0	0	0	0	0	0.02	0.18	0	0	0	0	0	0	0	0	0	0	0	0	0	0	0	0	0.02	0	0	0	0	0.18	0
Nimo0005	5.02	3.36	0	0	0	0.04	0.3	11.94	0.3	0	0	0	0	0	0	0	0	0	0	0	0	0	0	2.94	0	0.3	0	0	0	0	0	0	0	0	0	0	0.32	0	0	0	0	0	0.06	0	0	0	0	0.08	0.28
Nimo0006	0	3.18	0	0	0	0	0	1.06	0.28	0	0.02	0	0	0	0	0	0	0	0	0	0	0.18	0.16	0	0.08	0.56	0	0.04	0	0.14	0	0	0	0	0.02	0	0	0	0	0	0	0	0	0	0	0	0	0.32	0.1
Nimo0009	0	0.5	0	0	0	0.18	0	0.06	0.26	0	0	0	0	0	0	0	0.1	0	0	0.02	0	0	1.04	0	0	0.3	0	0	0	0	0	0.02	0	0	0	0	0	0	0	0	0	0	0.24	0	0	0	0	0.04	0
Nimo0012	0	3.46	0	0	0	0.02	0	0.06	0.06	0	0.88	0	0.7	0	0	0	0	0	0	0	0	0.08	0.06	0	0	0.9	0	0	0	0.02	0	0	0	0	0	0	0.06	0	0	0	0	0	0	0	0	0	0	0	2.26
Nimo0013	0	0	0	0	0	0	0	0	0.14	0	0.46	0	0	0	0	0.06	0	0	0	0	0	0.06	0	0	0.52	0.1	0	0	0	0.02	0	0	0	0	0	0	0	0	0	0	0	0	0.04	0	0	0	0	0.1	0
Nimo0017	0	0.1	0	0	0	0	0	0	0.1	0	0.3	0	2.48	0.72	0	0	0	0.02	0	0	0	0	0.04	0	0.14	0.4	0	0	0	0	0	0	0	0	0	0	0.1	0	0	0	0	0	0.02	0	0	0	0	0.04	0
Nimo0018	0	0.64	0	0	0	0	0	0.14	0	0	0	0	0	0.12	0	0	0.08	0	0	0	0	0.04	0	0	0.36	0.5	0	0.02	0	0	0	0.12	0	0	0.08	0	0	0	0	0.04	0	0	0.02	0	0	0	0	0.28	0
Nimo0020	0	0.86	0	0	0	0.1	0	0.1	0.06	0	0	0	4.36	2.58	0	0.06	0	0	0	1.9	0	0.08	0.42	0	0.44	0.26	0	0.04	0	0	0	0	0.04	0	0	0	0.56	0	0	0.24	0	0	0	0.02	0.2	0	0	0.04	0.08
Nimo0021	0	0.12	0	0	0	0	0	0	0.3	0	0.04	0	0	0	0	0	0	0	0	0	0	0	0.04	0	0.02	0.1	0	0	0	0.04	0	0	0	0	0	0	0.18	0	0	0	0	0	0	0	0	0	0.16	0.16	0
Nimo0023	0	0	0	0	0	0.04	0.34	0	0.22	0	0	0	0	0	0	0.08	0.02	0	0	0	0	0.02	0	0	0.08	0.1	0	0	0	0	0	0	0	0	0	0	0	0	0	0	0	0	0	0	0	0	0	0	0
Nimo0024	0	0	0	0	0	0.02	0	0	0.12	0	0	0	0	0	0	0.14	0	0	0	0	0	0	0.1	0	0.64	0	0	0	0.02	0.06	0	0	0	0	0	0	0	0	0	0.08	0	0	0	0	0	0	0	0.18	0
Nimo0025	0	0	0	0	0	0.02	0	0	0.52	0	0	0	0	0	0	0.06	0	0	0	0	0	0	0.02	0	0.04	0	0	0	0	0	0	0	0	0	0	0	0	0	0	0	0	0	0.02	0	0	0	0	0.06	0
Nimo0026	0	0	0	0	0	1.04	0	0	0	0	0.06	0	0	0.74	0	0	1.62	0	0	3.28	0	0	0	0	0	0.5	0	0	0	0	0	0	0	0	0	0	0	0	0	0	0	0	0.02	0	0	0	0	0	0
Nimo0027	0	1.02	0	0	0	0	0.14	0.06	0	0	0	0	0	2.32	0	0	0	0.02	0	0	0	0	0	0	0.04	0.22	0	0	0	0	0	0	0	0	0	0	0.34	0	0	0	0	0	0.06	0	0	0	0	0.06	0
Nimo0030	0	0	0	0	0	0.7	0	0	0.36	0	1.3	0	0	0	0	0	0.16	9.56	0	0	0	0	0	0	0	0	0	0	0	0	0	0	0	0	0	0	0	0	0	0	0	0	0.02	0	0	0	0	0.04	0
Nimo0031	0	0	0	0	0	0	0	0	0.42	0	0	0	0	0.02	0	0	1.06	0	0	0	0	0.02	0	0	0	0	0	0	0	0.04	0	0	0	0	0	0	0	0	0	0	0	0	0	0	0	0	0	0.26	0
Nimo0033	0	3.02	0	0	0	0	0.36	0	0.24	0	0	0	4.74	0	0.04	0.58	0	0.14	0.06	0	0	0.04	0	0	0.06	0.2	0	0	0	0	0	0	0	0	0	0	0	0	0	0	0	0	0	0	0	0	0	0.22	0
Nimo0034	0	0	0	0	0	0	0.1	0.04	0.26	0	0	0	0	0.24	0	0	0.16	0	0	0	0	0	0	0	0.22	0	0	0	0	0	0	0	0	0	0	0	0	0	0	0	0	0	0	0	0	0	0	0.12	0
Nimo0035	0	0	0	0	0	0	0	0.1	0.3	0	0	0	0	0	0	0.06	0	1.42	0	0	0	0.04	0	0	0	0.1	0	0	0	0.04	0	0	0	0	0	0	0.04	0	0	0	0	0	0	0	0	0	0.06	0.04	0
Nimo0038	0.04	0	0	0	0	1.1	0.14	0.04	0.52	0	0.36	0	2.38	0	0	0.06	0	3.2	0	0	0	0	0	0	0	0.22	0	0.02	0	0	0	0.08	0	0	0	0	0.08	0	0	0	0	0	0.06	0	0	0	0.04	0	0
Nimo0039	1.42	4.1	0	0	0	0	0.9	4.72	0	0	1.38	0	1.74	3.26	0	0.06	0	0.02	0	0.64	0	0.1	0	0	0.08	0.44	0.04	0.06	0	0	0	0.1	0	0	0	0	0.22	0	0	0.06	0.54	0	0	0	2.94	0	0	0.24	0.12
Nimo0040	0	0	0	0	0	0	0	0	0.94	0	0.14	0	0.98	0.02	0	0.1	0	8	0	0.46	0	0	0	0	0	0.08	0	0	0	0	0	0.08	0	0	0	0	0.06	0	0	0	0	0	0	0	0	0	0	0.02	0
Nimo0041	0.02	0	0	0	0	0	0	0	0.88	0	0	0	0	0	0	0.12	0	0	0	0	0	0	0	0	0	0.02	0.02	0	0	0	0	0	0	0	0	0	0	0	0	0	0	0	0	0	0	0	0	0	0
Nimo0042	0	0	0	0	0	0	0	0	0.72	0	0	0	0	0	0	0	0	0	0	0	0	0	0	0	0	0.14	0	0	0	0	0	0	0	0	0	0	0	0	0	0	0	0	0	0	0	0	0	0.22	0
Nimo0043	0	0.12	0	0	0	0	0	0	0.52	0	0	0	0	0	0	0	0	0	0	0	0	0	0	0	0.06	0.04	0	0	0	0	0	0	0	0	0	0	0	0	0	0	0	0	0	0	0	0	0	0.16	0
Nimo0044	0	0	0	0	0	0	0	0	0	0	0	0	8.88	2.16	0	0	0	0	0	0	0	0	0	0	0.06	0	0	0	0	0	0	0	0	0	0	0	0	0	0	0	0	0	0	0	0	0	0	0	0
Nimo0045	0	0	0	0	0	0	0	0	0	0	0	0	0	0	0	0	2.12	0	0	0	0	0	0.02	0	0.04	1.42	0	0.02	0	0	0	0	0	0	0	0	0	0.04	0	0	0	0	0	0	0	0	0	0.22	0
Nimo0046	0	0	0	0	0	0.04	0	0	0	0	0	0	0	2.9	0	0.1	0.02	0	0	0	0	0	0.44	0	0	0.92	0	0.04	0	0	0	0	0	0	0	0	0	0	0	0	0	0	0.06	0	0	0	0	0	0
Nimo0047	0	0	0	0	0	0.04	0	0	0	0	1.6	0	0	0	0	0	2.1	0	0	0	0	0	0.04	0	0.12	0	0	0	0	0.14	0	0	0	0	0	0	0	0	0	0	0	0	0.02	0	0	0	0	0	0
Nimo0048	0	0	0	0	0	0	0	0	0	0	0	0	0	0	0	0	0.56	0	0	0	0	0.32	0.02	0	0	0	0	0	0	0.22	0	0	0	0	0	0	0	0	0	0	0	0	0	0	0	0	0	0.26	0
Nimo0049	0	0.16	0	0	0	0	0	0.1	0.26	0	0	0	0	0	0	0.04	0	0	0	0	0	0	0.14	0	0	0.08	0	0	0	0	0	0	0	0	0	0	0	0	0	0	0	0	0	0	0	0	0	0.02	0.08
Nimo0050	1.06	0.64	0	0	0	0	0	0.06	0.08	0	0.16	0	0	0	0	0	0	0	0	0	0	0.04	0	0	0.02	0.2	0	0	0	0.04	0	0	0	0	0	0	0	0	0	0	0	0	0.02	0	0	0	0	0.12	0
Nimo0051	0	0	0	0	0	0	0	0	0.12	0	0	0	0	0	0	0	0.18	10.4	0	0	0	0	0	0	0.12	0	0	0	0	0	0	0	0	0	0	0	0	0	0	0	0	0	0	0	0	0	0.26	0.02	0
Nimo0052	0	0	0	0	0	0	0	0	0	0	0	0	0	0	0	0	0	0	0	0	0	0	0	0	0	0	0	0	0	0.02	0	0	0	0	0	0	0	0	0	0	0	0	0	0	0	0	0	0	0
Nimo0053	0	0	0	0	0	0.06	0	0	0.18	0	0	0	0	0	0	0	0	0	0	0	0	0.02	0.02	0	0.16	0	0	0	0	0	0	0	0	0	0	0	0	0	0	0	0	0	0.02	0	0	0	0	0	0
Nimo0054	0.08	0.08	0	0	0	0	1.46	0.02	0.22	0	0.34	0	4.14	0	0	0.06	0	1.8	0	0	0	0	0	0	0.14	0.24	0.1	0	0	0	0	0	0	0	0	0	0	0	0	0	0	0	0	0	0	0	0	0.16	0.06
Nimo0055	0	0.62	0	0	0	0	0	0.02	0.74	0	0	0	0	0	0	0.06	0	0	0	0	0	0	0.02	0	0	0.48	0	0	0	0.06	0	0	0	0	0	0	0	0	0	0	0	0	0	0	0	0	0	0.3	0
Nimo0057	0.7	0.86	0	0	0	0	0	0.12	0.14	0	0	0	0	0	0	0	0.06	1.4	0	0	0	0	0	0	0	0.24	0	0	0	0.02	0	0	0	0	0	0	0.14	0	0	0.02	0	0	0	0	0	0	0	0.04	0
Nimo0058	0	0.48	0	0	0	0.02	0	0.14	0.36	0	0	0	0	0	0	0.06	0	0	0	0	0	0.02	0	0	0	0.16	0	0	0	0	0	0	0	0	0	0	0.14	0	0	0	0	0	0.02	0	0	0	0	0.14	0
Nimo0059	0.48	0	0	0	0	0	0.06	0.06	0.36	0	0	0	0	0	0	0.1	0	0	0	0	0	0	0	0	0	0.04	0	0	0	0	0	0	0	0	0	0	0.04	0	0	0	0	0	0.04	0	0	0	0	0	0
Nimo0060	0	0.18	0	0	0	0.32	0	0.02	0	0	0	0	0	1.6	0	0	0	0	0	0	0	0	0.48	0	0	0.04	0.08	0	0	0	0	0	0	0	0	0	0.18	0	0	0	0	0	0	0	0	0	0	0	0
Nimo0061	0	0.86	0	0	0	0.08	0	0	0.28	0	0	0	0	0.62	0	0	0	0	0	0	0	0	0.06	0	0.14	0.32	0	0.02	0	0	0	0	0	0	0	0	0.22	0	0	0	0	0	0	0	0	0	0	0.14	0
Nimo0062	0	0	0	0	0	0.18	0	0.06	0	0	0	0	0.54	0.44	0	0.16	0	6.52	0	0	0	0	0.28	0	0.04	0.02	0.06	0	0	0	0	0	0	0	0	0	0	0	0	0	0	0	0	0	0	0	0	0.08	0
Nimo0064	0	0.04	0	0	0	0.16	0	0.04	0.16	0	0	0	4.54	0.18	0	0	0	0	0	0	0	0.08	0.02	0	0	0	0.16	0	0	0.04	0	0	0	0	0.02	0	0.02	0	0.2	0	0	0	0	0	0	0	0	0	0.14
Nimo0065	0	0	0	0	0	0	0	0	0.44	0	0	0	2.2	0	0	0	0.02	0	0	0	0	0.04	0.04	0	0.06	0.18	0	0	0	0	0	0	0	0	0	0	0	0	0	0	0	0	0	0	0	0	0	0	0
Nimo0103	0	0.16	0	0	0	0	0	0	0.04	0	0.8	0	0	0	0	0.04	0	0	0	0	0	0	0.02	0	0.08	0.24	0	0	0	0	0	0	0	0	0	0	0	0	0	0	0	0	0	0	0	0	0	0.06	0
Nimo0104	0	0	0	0	0	0.06	0	0	0.5	0	0	0	0	0	0	0	0	0	0	0	0	0	0	0	0.04	0.62	0	0	0	0	0	0	0	0	0	0	0	0	0	0	0	0	0	0	0	0	0	0.6	0
Nimo0110	0.44	1.48	0	0	0	2.04	0	20.02	0	0	0	0	0	3.64	0	0	0	0	0	0	0	0.04	3.18	0.14	0.3	0.32	0	0.14	0	0.06	0	0.06	0	0	0	0	0	0	0	0	0	0	0	0	0	0	0	0.04	0
Nimo0111	0.1	0	0	0	0	0.26	0	0	0	0	0	0	0	1.22	0	0	0	0	0	0	0	0	0.24	0	0.08	0	0	0	0	0	0	0	0	0	0	0	0	0	0	0	0	0	0.3	0	0	0	0	0.02	0
Nimo0112	0	0.1	0	0	0	0	0	0	0.06	0	0	0	0	0.28	0	0	0.3	0	0	0	0	0	0	0	0.18	0.2	0	0	0	0.04	0	0	0	0	0	0	0	0	0	0.08	0	0	0	0	0	0	0	0.34	0
Nimo0114	0.88	0.38	0	0	0	0	0.64	0.8	0	0	0	0	0	1.84	0	0	0	0	0	0	0	0.04	0	0	0	0.08	0	0	0	0	0	0	0	0	0	0	0.08	0	0	0	0	0	0	0	0	0	0	0.08	0.02
Nimo0115	0	0.48	0	0	0	0	1.68	7.1	0	0	0	0	0	4	0	0	0	0	0	0	0	0	0	0	0.46	0	0	0	0	0	0	0	0	0	0	0	0.18	0	0	0	0	0	0	0	0	0	0	0.36	0
Nimo0116	0	0	0	0	0	0	0	0	0	0	0	0	0	0.14	0	0	1.96	0	0	0	0	0	0	0	0.64	0.38	0	0	0	0.12	0	0	0	0	0	0	0	0	0	0	0	0	0	0	0	0	0	0	0
Nimo0117	0	0	0	0	0	0	16.44	0	0.14	0	0	0	0	0	0	0	0	0	0	0	0	0	0	0	0	0	0	0	0	0	0	0	0	0	0	0	0.04	0	0	0	0	0	0	0	0	0	0	0.4	0.04
Nimo0119	0	1.42	0	0	0	1.08	0	0.24	0.34	0	0	0	0	0	0	0	0	0	0	0	0	0.06	0	0	0.08	0.28	0	0	0	0	0	0	0	0	0	0	0.12	0	0	0	0	0	0	0	0	0	0	0.04	0
Nimo0121	0	0	0	0	0	0.04	0	0	0.04	0	0	0	0	0	0	0.42	0.04	0	0	0	0	0	0	0	0.02	0.22	0	0	0	0	0	0	0	0	0	0	0	0	0	0	0	0	0.2	0	0	0	0	0.1	0
Nimo1001	0	0.54	0	0	0	0	0	0.06	0.26	0	0.66	0	0	0	0	0.04	0	0	0	0	0	0.02	0	0	0.02	0.22	0	0	0	0	0	0	0	0	0	0	0	0	0	0	0	0	0	0	0	0	0	0.16	0
Nimo1002	0	0	0	0	0	0.02	0	0	0	0	0.24	0	1.82	5.4	0	0.08	0	0.6	0	0	0	0.02	0.22	0	0	0.06	0	0	0	0	0	0	0	0	0	0	0	0	0	0	0	0	0.44	0	0	0	0	0	0
Nimo1006	0	0.22	0	0	0	0	0	0	0.32	0	0	0	0	0	0	0	0	0	0	0	0	0	0	0	0	0.26	0	0	0	0.06	0	0	0	0	0	0	0	0	0	0	0	0	0	0	0	0	0	0	0
Nimo1010	0	0.58	0	0	0	0.82	0	0	0.04	0	0	0	0	1.84	0	0	0.12	0	0	0	0	0	0.78	0	0.1	0.28	0	0	0	0	0	0	0	0	0	0	0.3	0	0	0	0	0	0.02	0	0	0	0	0.18	0
Nimo1023	0	0	0	0	0	0.08	0.14	0	0.18	0	0	0	5.56	0	0	0.2	1.46	0	0	0	0	0	0.02	0	0.02	0.54	0	0	0	0	0	0	0	0	0	0	0	0	0	0	0	0	0	0	0.62	16.12	0	0.08	0
Nimo1024	0	0.6	0	0	0	0	0	0.48	0.04	0	0	0	0	0	0	0	0	0	0	0	0	0	0	0	0	9.92	0.16	0.1	0	0	0	0.26	0	0	0	0	0.24	0	0	0	0	0	0	0	0	0	0	0.28	0
Nimo1027	0	0	0	0	0	0	0	0	0.16	0	0	0	0	0	0	0	0	5.92	0	0	0	0	0	0	0	0.04	0	0	0	0	0	0	0	0	0	0	0	0	0	0	0	0	0	0	0	0	0	0.12	0
Nimo1029	0	1.8	0	0	0	0.24	0	4.42	0.32	0	0	0	0	0.06	0	0	0	0	0	0	0	0.1	0.86	0.08	0	0.32	0	0	0	0.02	0	0.02	0	0	0	0	0.34	0	0	0	0	0	0	0	0	0	0	0.2	0
Nimo1038	0	0	0	0	0	0.2	0	0	0.06	0	1.12	0	0	0.18	0	0	0	33.68	0	0	0	0	0.02	0	0.1	0.26	0	0	0	0	0	0	0	0	0	0	0	0	0	0	0	0	0	0	0	0	0	0.04	0
Nimo1040	0	1.88	0	0	0	0	0	0	0.74	0	0.48	0	3.74	0	0	0	0	0	0	0	0	0.04	0	0	0	0.18	0	0	0	0	0	0.12	0	0	0	0	0.02	0	0	0	0	0	0	0	0	0	0	0.08	0
Nimo1042	0.34	0.86	0	0	0	0	1.22	0.02	1.02	0	0	0	0	0	0	0	0	0	0	0	0	0.14	0	0	0	0.02	0	0	0	0	0	0.04	0	0	0	0	0	0	0	0	0	0	0	0	0	0	0	0.08	0.6
Nimo1043	0	0	0	0	0	0	1.84	0	0.22	0	0	0	0.04	0	0	0	0	0	0	0	0	0	0	0	0	0.2	0	0	0	0	0	0	0	0	0	0	0	0.02	0	0	0	0	0	0	0	0	0	0.04	0.04
Nimo1044	0	0.1	0	0	0	0	1.14	0	0.32	0	0.32	0	0	0	0	0	0.02	0	0	0	0	0	0	0	0	0.08	0	0	0	0	0	0	0	0	0	0	0.2	0	0	0	0	0	0	0	0	0	0	0.12	0
Nimo1045	0	0	0	0	0	1.28	0	0	0	0	0	0	12.74	0	0	0	0.74	0.04	0	0	0	0	0.82	0	0.24	1.08	0	0	0	0.02	0	0	0	0	0	0	0	0	0	0	0	0	0.16	0	0	0	0	0	0
Nimo1051	0	0	0	0	0	0	0	0	0	0	0	0	0	0	0	0	0	0	0	0	0	0	0	0	0	0.06	0	0	0	0	0	0	0	0	0	0	0	0	0	0	0	0	0	0	0	0	0	0.6	0
Nimo1059	0.04	0.22	0	0	0	0	0	0.1	0.56	0	0	0	0	0	0	0	0	0	0	0	0	0.04	0	0	0	0.84	0	0	0	0	0	0	0	0	0	0	0.24	0	0	0	0	0	0	0	0	0	0.08	0.2	0
Nimo1060	0	0.12	0	0	0	0	1.2	0.34	0.32	0	0.7	0	0	0	0	0	0	0.1	0	0	0	0.1	0	0	0	0.14	0	0	0	0	0	0	0	0	0	0	0.32	0	0	0	0	0	0	0	0	0	0	0.18	0.04
Nimo1061	2.84	1.38	0	0	0	0.54	0.24	0.48	0	0	0.3	0	0.58	1.88	0	0	0	0.02	0	2.82	0	0	0.32	0	0.02	0.1	0.06	0	0	0	0	0	0	0	0	0	0.22	0	0	0.04	0.08	0	0	0	0	0	0	0.02	0.12
Nimo1062	0	0.3	0	0	0	0.02	0	0	0.6	0	0.9	0	3.3	0	0	0.16	0	5.64	0	1.32	0	0	0	0	0.06	0.36	0.02	0	0	0	0	0	0	0	0	0	0.06	0	0	0.02	0	0	0	0	0	0	0.12	0	0.02
Nimo1063	0	0.1	0	0	0	0	3.6	0	0.42	0	0	0	0	0	0	0	0	0	0	0	0	0.04	0.04	0	0	0.04	0	0	0	0	0	0	0	0	0	0	0	0	0	0	0	0	0	0	0	0	0	0.1	0
Nimo1064	0	0.24	0	0	0	0	0	0.04	0.44	0	0	0	0.12	0.1	0	0	0	3.86	0	0	0	0	0	0	0	0	0	0	0	0	0	0	0	0	0	0	0.08	0	0	0	0	0	0	0	0	0	0	0.1	0
Nimo1065	2.6	0.98	0	0	0	0.98	4.36	2.42	0	0	0	0	0.3	2.3	0	0.04	0	0.04	0	0.22	0	0	0	0	0	0.1	0.06	0	0	0	0	0.04	0	0	0	0	1.26	0	0	0	0	0	0.04	0	0	0	0	0.06	0.18
Nimo1066	0	0	0	0	0	0	0	0	0.2	0	0	0	0	0	0	0	0.42	0	0	0	0	0	0	0	0	0.26	0	0	0	0	0	0	0	0	0	0	0	0	0	0	0	0	0.52	0	0	0	0	0.28	0
Nimo1067	0.48	0.06	0	0	0	0	0	0.5	0.22	0	0	0	0	0	0	0.04	0	0	0	0	0	0.48	0.04	0	0	0.3	0	0	0	0	0	0	0	0	0	0	0	0	0	0	0	0	0	0	0	0	0	0.24	0.26
Nimo1069	0	0.06	0	0	0	0.02	0	0	0.36	0	0	0	0	0	0	0	0	0	0	0	0	0.02	0	0	0.04	1.42	0	0	0	0.04	0	0	0	0	0	0	0.14	0	0	0.22	0	0	0.02	0	0	0	0	0.26	0
Nimo1070	5	1	0	0	0	0.32	0	1.24	0.26	0	0	0	0	0	0	0	0	0	0	0	0	0.06	0	0	0	0.18	0.02	0.02	0	0	0	0	0	0	0	0	0.26	0	0	0.12	0	0	0	0	0	0	0.12	0.14	0.24
Nimo1071	0	0	0	0	0	20.14	0	0	0.12	0	0	0	0	0	0	0.02	0	0	0	0	0	0	10.52	0	0	0.02	0	0	0	0	0	0	0	0	0	0	0	0	0	0	0	0	0.86	0	0	0	0	0	0
Nimo1072	0.22	0.08	0	0	0	0	0.1	0.14	0.3	0	0	0	2.04	0	0	0.02	0	0.3	0	0	0	0	0	0	0	0.16	0.04	0	0	0	0	0	0	0	0	0	0.2	0	0.08	0.08	0	0	0	0	0	0	0.28	0	0.02
Nimo1073	3.44	0.34	0	0	0	0	0	1.2	0	0	0	0	0	2.3	0	0	0	0	0	0	0	0	0	0	0	0.04	0	0	0	0	0	0	0	0	0	0	0.04	0	0	0.1	0	0	0	0	0	0	0.04	0.08	0
Nimo1074	0	0	0	0	0	0.02	0	0	0	0	0	0	0	0	0	0	1.88	0	0	0	0	0	0.18	0	0.14	0.04	0	0	0	0	0	0	0	0	0	0	0	0	0	0	0	0	0.64	0	0	0	0	0	0
Nimo1075	0.94	0.82	0	0	0	0.3	0	22.8	0	0	0	0	0	1.54	0	0	0	0	0	0	0	0	0.6	0.28	0	0.06	0	0	0	0	0	0	0	0	0	0	0.24	0	0	0	0	0	0.04	0	0	0	0	0.08	0
Nimo1076	1.18	0.84	0	0	0	0	6.24	0.04	0.82	0	0.22	0	0.68	0	0	0.02	0	0.62	0	0	0	0.06	0	0	0.08	0.36	0	0	0	0	0	0	0	0	0	0	0.1	0	0	0	0	0	0.02	0	0	0	0	0	0.56
Nimo1078	0.66	1.76	0	0	0	0.06	0.7	2.56	0.44	0	0	0	0	0	0	0	0	0.3	0	0	0	0.1	0	0	0.12	0.12	0	0	0	0	0	0	0	0	0	0	0.72	0	0.24	0	0	0	0.06	0	0	0	0	0.16	0
Nimo1080	0	0	0	0	0	0	0	0	1.04	0	0.52	0	0	0	0	0.06	0	0	0	0	0	0	0	0	0	0.18	0.02	0	0	0	0	0	0	0	0	0	0	0	0	0	0	0	0	0	0	0	0	0.12	0
Nimo1081	0	0	0	0	0	0	0	0	0	0	0	0	0	0.36	0	0	0	0	0	0	0	0	0	0	0.08	0	0	0	0	0	0	0	0	0	0	0	0	0	0	0	0	0	0	0	0	0	0	0	0
Nimo1082	0	0	0	0	0	0	0	0	0.54	0	0	0	0	0	0	0	0	0	0	0	0	0	0	0	0	0	0	0	0	0	0	0	0	0	0	0	0	0	0	0	0	0	0	0	0	0	0	0.04	0
Nimo1083	0	0.66	0	0	0	0	0	0	0	0	0	0	0	1.06	0	0.02	0	0	0	0	0	0.02	0	0	0.12	0.18	0	0	0	0.04	0	0	0	0	0.04	0	0	0	0	0	0	0	0	0	0	0	0	0.46	0
Nimo1085	0	0	0	0	0	0	0	0.08	0	0	0	0	3.08	0.94	0	0	0.38	0	0	0	0	0	0	0	0.06	0	0	0	0	0.02	0	0	0	0	0	0	0	0	0	0	0	0	0	0	0	0	0	0.22	0
Nimo1086	0	1.16	0	0	0	0.06	0	0	0	0	0	0	0	3.22	0	0.22	0.62	0	0	0	0	0	0.02	0	0.06	0.22	0	0	0	0	0	0.02	0	0	0	0	0.02	0	0	0.08	0	0	0	0	0	0	0	0	0
Nimo1087	0	0.06	0	0	0	0	0.04	0	0.12	0	0	0	0.1	0	0	0.14	0	5.74	0	0	0	0	0	0	0	0.08	0	0	0	0	0	0	0	0	0	0	0	0	0	0	0	0	0	0	0	0	0	0	0
Nimo1089	0	0	0	0	0	0.4	0	0	0.26	0	0	0	0	0	0	0	0.04	0	0	0	0	0	0.08	0	0.06	0	0	0	0	0.16	0	0	0	0	0	0	0	0	0	0	0	0	0	0	0	0	0	0.26	0
Nimo1090	0	0	0	0	0	0.08	0	0	0.2	0	1.02	0	0	0	0	0	0	0	0	0	0	0	0	0	0	0	0	0	0	0	0	0	0	0	0	0	0	0	0	0	0	0	0.1	0	0	0	0	0.02	0
Nimo1091	0	1	0	0	0	0	1.6	0	0.1	0	0	0	0	0	0	0	0	0	0	0	0	0	0	0	0	0.04	0	0	0	0	0	0	0	0	0	0	0	0	0	0	0	0	0.12	0	0	0	0	0	0
Nimo1092	0	0.32	0	0	0	0.24	0	0.02	0.34	0	0	0	0	0	0	0.24	0.1	0	0	0	0	0	0.36	0	0	0.26	0	0.02	0	0	0	0	0	0	0	0	0	0	0	0	0	0	0.24	0	0	0	0	0.12	0.04
Nimo1093	0	0	0	0	0	0.18	0	0	0.36	0	0	0	0	0	0	0	0.22	0	0	0	0	0	0	0	0.02	0	0	0	0	0.06	0	0	0	0	0	0	0	0	0	0	0	0	0	0	0	0	0	0.12	0
Nimo1094	0	0	0	0	0	0	0	0	0.56	0	0	0	0	0	0	0	0	0	0	0	0	0	0.04	0	0	0.14	0	0	0	0	0	0	0	0	0	0	0	0	0	0	0	0	0.12	0	0	0	0	0.08	0
Nimo1095	2.04	3.66	0	0	0	0	0.36	4.46	0.52	0	0.06	0	0	0	0	0	0	0	0	0	0	1.4	0.12	0.08	0.12	0.26	0	0.06	0	0	0	0.04	0	0	0	0	0.18	0	0	0.04	0	0	0.08	0	0	0	0	0.04	0.5
Nimo1097	0	0	0	0	0	0	0	0	0	0	0	0	0	0	0	0	1	0	0	0	0	0	0.02	0	0	0	0	0	0	0	0	0	0	0	0	0	0	0	0	0	0	0	0.02	0	0	0	0	0	0
Nimo1099	0	0.08	0	0	0	0	0.02	0	0.28	0	0	0	0	0	0	0	0	2.2	0	0	0	0.06	0	0	0.26	0.44	0	0	0	0	0	0	0	0	0	0	0.08	0	0	0	0	0	0	0	0	0	0	0.44	0
Nimo1100	0	0.12	0	0	0	0.04	0	0	0.58	0	0.1	0	1.16	0	0	0	0	0	0	0	0	0	0	0	0	0.12	0	0	0	0	0	0	0	0	0	0	0.04	0	0	0	0	0	0	0	0	0	0	0	0
Nimo1102	0	0	0	0	0	0	0	0	0	0	0	0	0.12	4.48	0	0	0.26	0	0	0	0	0	0	0	0	0	0	0	0	0	0	0	0	0	0	0	0	0	0	0	0	0	0	0	0	0	0	0	0
Nimo1103	0	0.24	0	0	0	0	0	0	0.4	0	0.78	0	1.62	0.08	0	0	0	8.08	0	0	0	0	0	0	0	0	0	0	0	0.04	0	0	0	0	0	0	0	0	0	0	0	0	0.02	0	0	0	0	0	0
Nimo2002	0	0	0	0	0	0.08	0	0	0.38	0	0	0	0	0	0	0	0	0	0	0	0	0	0	0	0	0	0	0	0	0	0	0	0	0	0	0	0	0	0	0	0	0	0	0	0	0	0	0	0
Nimo2006	0	0	0	0	0	0	0	0	0	0	0	0	2	0	0	0	1.1	0	0	0	0	0	0	0	0.08	0	0	0	0	0.06	0	0	0	0	0	0	0	0	0	0	0	0	0	0	0	0	0	0.14	0
Nimo2007	0	0	0	0	0	0	0	0	0	0	0	0	0	0	0	0	0.02	10.7	0	0	0	0	0	0	0.18	0.44	0.1	0.08	0	0	0	0	0	0	0	0	0	0	0	0.06	0	0	0	0	0	0	0	0	0
Nimo2008	0	0.46	0	0	0	0.26	0	0	0.2	0	0	0	0.38	0	0	0.1	0	5.38	0	0	0	0	0	0	0.08	0.16	0	0	0	0.04	0	0	0	0	0	0	0	0	0	0	0	0	0	0	0	0	0	0.2	0.08
Nimo2009	0	0	0	0	0	0	0	0	0.36	0	0	0	0.44	0	0	0	0.16	0	0	0	0	0	0.04	0	0.12	0.2	0	0	0	0	0	0	0	0	0	0	0	0	0	0	0	0	0.44	0	0	0	0	0	0
Nimo2010	0	0	0	0	0	0	0	0	0	0	0	0	0	0.38	0	0	0.04	0	0	0	0	0	0.28	0	0.02	0.04	0	0	0	0	0	0	0	0	0	0	0.28	0	0	0	0	0	0	0	0	0	0	0.12	0
Nimo2011	0	0.12	0	0	0	0	0	0	1.02	0	0	0	0	0	0	0	0	1.48	0	0	0	0.16	0	0	0	0.08	0	0.02	0	0	0	0	0	0	0	0	0	0	0	0.06	0	0	0	0	0	0	0	0	0
Nimo2013	0	1.18	0	0	0	0	5.9	1.62	0	0	0	0	1.8	1.14	0	0	0	0	0	0	0	0.1	0.02	0	0.2	0	0	0	0	0	0	0	0	0	0.04	0	0	0	0	0	0	0	0	0	0	0	0	0	0.04
Nimo2017	0.46	0.76	0	0	0	0	0.88	1.4	0.12	0	0	0	0	0	0	0	0	0	0	0	0	0	0	0	0.14	0.12	0	0.02	0	0	0	0	0	0	0	0	0.04	0	0	0	0	0	0	0	0	0	0	0.1	0.52
Nimo2019	0	6.38	0	0	0	0.26	0	10.34	0.14	0	2.02	0	0.26	0	0	0	0	0	0	0	0	0.04	1.6	0.42	0.06	0.6	0	0.12	0	0	0	0	0	0.02	0.04	0	0	0	0	0.04	0	0	0	0	0	0	0	0.02	0
Nimo2021	0	0.06	0	0	0	0	0	0.12	0.4	0	0	0	0	0	0	0.06	0	0	0	0	0	0	0	0	0	0.04	0	0	0	0	0	0	0	0	0	0	0.26	0	0	0	0	0	0	0	0	0	0	0.12	0
Nimo2023	0	0.04	0	0	0	0	0	0.06	0	0	2.2	0	0	1.4	0	0	0	0	0	0	0	0	0	0	0	0	0	0	0	0.02	0	0	0	0	0	0	0.1	0	0	0	0	0	0	0	0	0	0	0	0
Nimo2026	0	0	0	0	0	4.76	0	0	0	0	0	0	0	0	0	0	5.2	0	0	0	0	0	0.44	0	0	0.16	0	0	0	0	0	0	0	0	0	0	0	0	0	0	0	0	0	0	0	0	0	0	0
Nimo2027	0	2.04	0	0	0	0	0	0.08	0	0	0	0	0.02	1.46	0	0	0	0	0	0	0	0	0	0	0.16	0	0	0	0	0.04	0	0	0	0	0.04	0	0	0	0	0	0	0	0	0	0	0	0	0.3	0
Nimo2028	0	0	0	0	0	0	0	0	0	0	0	0	0	0.84	0	0	0.4	0	0	0	0	0	0	0	0.1	0.2	0	0	0	0.02	0	0	0	0	0	0	0	0	0	0	0	0	0.02	0	0	0	0	0.1	0
Nimo2029	0	0.46	0	0	0	0	0	0	0	0	0.06	0	0	1.82	0	0.04	0	0	0	0	0	0.08	0	0	0.04	0	0	0	0	0.06	0	0	0	0	0.02	0	0	0	0	0	0	0	0	0	0	0	0	0.14	0
Nimo2030	0.02	0	0	0	0	0	0	0	0.58	0	0	0	0	0	0	0	0	0	0	0	0	0	0	0	0	0	0	0	0	0.02	0	0	0	0	0	0	0	0	0	0	0	0	0	0	0	0	0	0.22	0
Nimo2032	0	0.04	0	0	0	0.06	0	0	0.6	0	0	0	0.58	0	0	0	0	2.18	0	0	0	0	0.04	0	0	0.1	0	0	0	0	0	0	0	0	0	0	0.08	0	0	0	0	0	0.18	0	0	0	0	0	0
Nimo2033	0	0	0	0	0	1.84	0	0	0	0	0	0	0	0.36	0	0	0.12	0	0	0	0	0	0	0	0.82	0.02	0	0	0	0.02	0	0	0	0	0	0	0	0	0	0	0	0	0	0	0	0	0	0	0
Nimo2034	0	0	0	0	0	0.02	0	0	0	0	0	0	0	2.06	0	0	0.12	0	0	0	0	0	0.04	0	0	0	0	0	0	0.02	0	0	0	0	0	0	0	0	0	0	0	0	0.02	0	0	0	0	0	0
Nimo2037	0	0	0	0	0	0	0	0	0.6	0	0	0	0	0	0	0	0	0	0	0	0	0	0	0	0.02	0.12	0	0	0	0	0	0	0	0	0	0	0	0	0	0	0	0	0	0	0	0	0	0	0
Nimo2041	0	0	0	0	0	0.5	0	0.12	0	0	0	0	0	2.86	0	0	0	0	0	0	0	0.1	0.02	0	0	0.28	0	0	0	0	0	0	0	0	0	0	0	0	0	0	0	0	0	0	0	0	0	0.46	0
Nimo2042	0	0	0	0	0	2.36	0	0	0	0	0	0	0	0.08	0	0.12	0.1	0	0	0	0	0	0	0	0	0	0	0	0	0	0	0	0	0	0	0	0	0	0	0	0	0	0.48	0	0	0	0	0	0
Nimo2044	0	0.44	0	0	0	0.02	0.12	0.08	0.48	0	0	0	0	0	0	0	0	0.04	0	0	0	0.06	0	0	0	0.12	0	0	0	0	0	0.02	0	0	0	0	0.04	0	0	0	0	0	0	0	0	0	0	0.26	0.02
Nimo2045	0	0	0	0	0	0	0	0	0	0	0	0	0	0	0	0	1.02	0	0	0	0	0	0	0	0	0	0	0	0	0.02	0	0	0	0	0	0	0	0	0	0	0	0	0	0	0	0	0	0	0
Nimo2048	7.88	4.52	0	0.1	0	0.08	2.64	7.18	0.06	0	0.44	0	0	3.78	0	0	0	0	0	0	0	0.02	0	0	0	0.08	0.02	0	0	0	0	0	0	0	0	0	0.32	0	0	0	0	0	0	0	0	0	0	0.06	0
Nimo2053	0	0.54	0	0	0	0	0	5.66	0.3	0	0	0	0	0	0	0	0	0	0	0	0	0.02	0	0	0.1	0.68	0.16	0	0	0	0	0	0	0	0	0	0	0	0	0	0	0	0	0	0	0	0.1	0	0.24
Nimo2059	0	1.6	0	0	0	0.1	0	0.12	0	0	0	0	0	1.08	0	0	0	0	0	0	0	0.1	0.52	0	0.14	0.26	0	0	0	0	0	0	0	0	0	0	0.26	0	0	0	0	0	0	0	0	0	0	0	0
Nimo2061	0	0	0	0	0	0	0	0	0	0	0	0	0	0.24	0	0	0.42	0	0	0	0	0	0.02	0	0.04	0.12	0	0	0	0	0	0	0	0	0	0	0	0	0	0	0	0	0.08	0	0	0	0	0	0
Nimo2066	0	0.26	0	0	0	5.44	0	0	0.08	0	0.14	0	0.42	0	0	0	0	0	0	0	0	0.08	0.06	0	0	0.24	0	0	0	0	0	0	0	0	0	0	0.08	0	0	0	0	0	0.1	0	0	0	0	0	0
Nimo2068	0.3	2.36	0	0	0	0.06	0	4.36	0	0	0.02	0	0	0.08	0	0	0	0	0	0	0	0.18	0.92	0	0.04	1.64	0.68	0.02	0	0	0	0	0	0	0	0	0.98	0.02	0	0.04	0	0	0	0	0	0	0	0.42	0
Nimo2069	0.16	1.92	0	0	0	0	0	1	0.06	0	0	0	1.42	2.36	0	0.12	0	0	0	0	0	0	0	0	0	0.12	0	0	0	0	0	0	0	0	0	0	0.1	0	0	0.16	0	0	0	0	0	0	0	0.04	0.04
Nimo2075	0	0.98	0	0	0	0.38	0	0.48	0.06	0	0	0	0	0	0	0	0	0	0	0	0	0.04	0.32	0	0	0.08	0.32	0	0	0.02	0	0.02	0	0	0	0	0.1	0	0	0	0	0	0	0	0	0	0	0	0
Nimo2085	0	0.6	0	0	0	0.12	0	0.12	0.22	0	0	0	0	0	0	0	0.04	0	0	0	0	0.04	0.02	0	0.04	0	0	0	0	0.02	0	0	0	0	0	0	0	0	0	0	0	0	0	0	0	0	0	0	0
Nimo2086	0	0	0	0	0	0	12.58	0	0	0	0.44	0	0	0	0	0	0.38	0	0	0	0	0	0	0	0.14	0.34	0	0	0	0.04	0	0	0	0	0	0	0	0	0	0	0	0	0	0	0	0	0	0	0
Nimo2088	0	0	0	0	0	0.44	0	0	0	0	1.38	0	8.74	1.14	0.02	0	0	0	0	0	0	0	0.06	0	0.16	0.48	0	0	0	0	0	0	0	0	0	0	0	0	0	0.02	0	0	0	0	0	0	0	0.1	0
Nimo2093	0	0.02	0	0	0	0	0	0	0.64	0	0	0	0	0	0	0	0.02	0	0	0	0	0	0	0	0.22	1.64	0	0	0	0.08	0	0	0	0	0	0	0	0	0	0	0	0	0	0	0	0	0	0.98	0.54
Nimo2095	0.62	0.44	0	0	0	0.04	0	1.6	0.48	0	0	0	0	0	0	0	0	0	0	0	0	0	0	0	0.04	0	0	0	0	0	0	0	0	0	0	0	0.1	0	0	0	0	0	0	0	0	0	0	0.16	0
Nimo2096	0	0	0	0	0	0	0	0	0	0	0	0	0.12	0.24	0	0	0.42	0	0	0	0	0	0.04	0	0.06	0	0	0	0	0	0	0	0	0	0	0	0	0	0	0.04	0	0	0	0	0	0	0	0	0
Nimo2099	0	0.24	0	0	0	0	5.06	0.52	0.06	0	0	0	0	1.04	0	0	0	0	0	0	0	0	0	0	0	0.44	0	0	0	0	0	0	0	0	0	0	0	0	0	0	0	0	0	0	0	0	0	0.08	0
Nimo2101	0	0	0	0	0	0	0	0	0	0	0	0	0	0.1	0	0	0	0	0	0	0	0	0	0	0	0.7	0	0	0	0	0	0	0	0	0	0	0	0	0	0	0	0	0.04	0	0	0	0	0	0
Nimo2102	1.06	0.78	0	0	0	0.04	0	1.3	0.44	0	0	0	0	0	0	0	0	0	0	0	0	0	0.38	0	0	0.18	0.14	0	0	0	0	0	0	0	0.06	0	0.62	0	0	0	0	0	0	0	0	0	0	0.14	0.04
Nimo2104	0	1.28	0	0	0	0.08	0.02	1.68	0.42	0	0	0	0	0	0	0	0	0	0	0	0	0	0.84	0	0.18	0.56	0	0	0	0.04	0	0.4	0	0	0	0	0.66	0	0	0	0	0	0.02	0	0	0	0	0.48	0.32
Nimo3001	0	0	0	0	0	0.08	0	0	0.22	0	0.56	0	15.32	0	0	0	0	0	0	0	0	0	0	0	0	0.42	0	0	0	0	0	0	0	0	0	0	0	0	0	0	0	0	0.04	0	0	0	0	0.04	0
Nimo3004	0	0.54	0	0	0	0.04	0	0	0	0	0	0	0	0	0	0	0.42	0	0	0	0	0	0	0	0	0	0	0	0	0.02	0	0	0	0	0	0	0	0	0	0	0	0	0	0	0	0	0	0	0
Nimo3007	0.06	7.5	0	0	0	0.62	0	1.82	0	0	0	0	0	2.72	0	0	0	0	0	0	0	0.02	0.76	0	0	0.08	0	0	0	0	0	0	0	0	0	0	0.06	0	0	0	0	0	0.02	0	0	0	0	0	0.06
Nimo3011	0	0	0	0	0	0	0	0	0.16	0	0.44	0	0	0	0	0.08	0	0	0	0	0	0	0	0	0.06	0.5	0	0.04	0	0.04	0	0.04	0	0	0	0	0.18	0	0	0	0	0	0	0	0	0	0	0	0
Nimo3012	0	1.78	0	0	0	0.76	0	1.7	0	0	0	0	0	2.94	0	0	0	0	0	0	0	0	0	0	0.04	0.28	0.04	0	0	0	0	0	0	0	0	0	0.06	0	0	0	0	0	0	0	0	0	0	0	0.5
Nimo3014	0	0	0	0	0	0.16	0	0	0	0	0	0	1.56	0.2	0	0	0	10.82	0	0	0	0	0	0	0	0	0	0	0	0	0	0	0	0	0	0	0	0	0	0	0	0	0	0	0	0	0	0	0
Nimo3019	0	0.46	0	0	0	5.04	0	0	0	0	0.06	0	0.1	0.2	0	0	0.02	0	0	0	0	0.2	8.04	0	0.08	0.22	0.12	0	0	0.02	0	0	0	0	0	0	0.04	0	0	0	0	0	0	0	0	0	0	0.26	0
Nimo3022	2.96	0.34	0	0	0	0	0	0.22	0	0	0	0	0	0.64	0	0.04	0	6.42	0	0	0	0	0	0	0.08	0.36	0	0	0	0	0	0	0	0	0	0	0	0	0	0	0	0	0	0	0	0	0	0	0
Nimo3024	0	1.3	0	0	0	2.82	0	0.04	0	0	0.62	0	0	0.34	0	0	0.2	0	0	0	0	0	0.44	0	0.08	0	0	0	0	0.14	0	0	0	0	0.14	0	0	0	0	0	0	0	0	0	0	0	0	0.4	0
Nimo3030	1.26	1.72	0	0	0	0.4	0	1.34	0.92	0	0	0	3.1	0.04	0	0.04	0.02	0	0	0	0	0.04	0	0	0.08	0.1	0	0	0	0	0	0.04	0	0	0	0	0.12	0	0	0	0	0	0.08	0	0	0	0	0.08	0
Nimo3042	0	0.42	0	0.02	0	2.08	0	0.1	0.14	0	0	0	0	0	0	0	0	0	0	0.8	0	0	0	0	0.12	0.24	0	0	0	0	0	0	0	0	0	0	0.32	0	0	0	0	0	0	0	0	0	0	0.12	0
Nimo3043	0	0	0	0	0	0.08	0	0	0	0	0.12	0	3.6	0	0	0.1	0	0	0	0	0	0	0	0	0	0.28	0	0	0	0.02	0	0	0	0	0	0	0	0	0	0	0	0	0	0	0	0	0	0	0
Nimo3045	0	0	0	0	0	0	0	0	0.22	0	0	0	0	0	0	0	0	1.64	0	0	0	0	0	0	0.02	0.1	0	0	0	0	0	0	0	0	0	0	0	0	0	0	0	0	0.34	0	0	0	0	0.02	0
Nimo3046	0	0.36	0	0	0	0	0.46	0.06	0.18	0	0	0	0	0	0	0	0	3.36	0	0	0	0	0	0	0.08	0.1	0	0	0	0	0	0	0	0	0	0	0.14	0	0	0	0	0	0	0	0	0	0	0.1	0
Nimo3047	0	0	0	0	0	0	0	0.04	0.58	0	0	0	0	0	0	0	0	0	0	0	0	0.02	0	0	0	1.22	0	0	0	0	0	0	0	0	0	0	0.14	0	0	0	0	0	0	0	0	0	0	0.74	0
Nimo3049	0	0	0	0	0	0	0	0	0	0	0	0	0.14	3.64	0	0	0.04	0	0	0	0	0	0	0	0.02	0	0	0	0	0	0	0	0	0	0	0	0	0	0	0.18	0	0	0	0	0	0	0	0.28	0
Nimo3051	0.14	0.36	0	0	0	0	0	0	0.14	0	0	0	0	0	0	0.04	0	0.14	0	0.14	0	0.16	0	0	0.24	0.04	0	0	0	0	0	0	0	0	0	0	0	0	0	0	0	0	0	0	0	0	0	0	0.14
Nimo3052	0	0	0	0	0	0.06	0	0	0.02	0	0	0	0	0	0	0	0.9	0	0	0	0	0	0	0	0.34	0	0	0	0	0.06	0	0	0	0	0	0	0	0	0	0	0	0	0	0	0	0	0	0	0
Nimo3054	0	0.22	0	0	0	0.18	0	0	0	0	0	0	0	0.18	0	0	0	0	0	0	0	0	0.26	0	0.04	0.34	0	0	0	0	0	0	0	0	0	0	0	0	0	0	0	0	0.08	0	0	0	0	0	0
Nimo3057	0	0	0	0	0	0.56	0	0	0	0	0	0	0	0	0	0	0.12	1.18	0	0	0	0	0.1	0	0	0	0	0	0	0	0	0	0	0	0	0	0	0	0	0	0	0	0.14	0	0	0	0	0	0
Nimo3058	0	0	0	0	0	0	0	0	0	0	0	0	0.06	3.12	0	0	0	13.04	0	0	0	0	1.46	0	0.08	0	0	0	0	0.12	0	0	0	0	0	0	0	0	0	0	0	0	0.06	0	0	0	0	0.1	0
Nimo3060	0	0.72	0	0	0	0.6	0.04	0	0	0	0	0	0.02	1.62	0	0	0.02	0	0	0	0	0	0	0	0.26	0	0	0	0	0	0	0	0	0	0	0	0	0	0	0	0	0	0	0	0	0	0	0	0
Nimo3061	0	0	0	0	0	0	0	0	0	0	0	0	0	0.9	0	0	0	0	0	0	0	0	0	0	0.66	0	0	0	0	0	0	0	0	0	0	0	0	0	0	0	0	0	0.02	0	0	0	0	0	0
Nimo3066	0	0.26	0	0	0	0	0	0.02	0.22	0	0	0	0	0.04	0	0	0.02	0	0	0	0	0.04	0.08	0	0.02	0.32	0	0	0	0	0	0	0	0	0	0	0.02	0	0	0	0	0	0.06	0	0	0	0	0	0
Nimo3072	1.06	1.6	0	0	0	0	0	1.6	0	0	0	0	2.52	2	0	0	0	0.2	0	0	0	0	0	0	0.26	0.34	0.08	0	0	0	0	0	0	0	0	0	0.24	0	0	0.04	0	0	0	0	0	0	0	0.08	0
Nimo3081	0	0.02	0	0	0	1.46	0	0.1	0	0	0	0	0.48	0.8	0	0	0	0	0	0	0	0.04	5.66	0	0.02	0	0	0	0	0.22	0	0	0	0	0	0	0	0	0	0	0	0	0	0	0	0	0	0	0
Nimo3083	0	0	0	0	0	0.02	0	0	0.34	0	0	0	4.98	0	0	0	0.06	0	0	0	0	0	0	0	0.12	0.1	0	0	0	0.02	0	0	0	0	0	0	0	0	0	0	0	0	0.04	0	0	0	0	0	0
Nimo3084	0	0.92	0	0	0	0	0	0.1	0.32	0	0	0	0	0	0	0	0.32	0	0	0	0	0	0	0	0.06	0	0	0	0	0.04	0	0	0	0	0	0	0.32	0	0	0	0	0	0	0	0	0	0	0	0
Nimo3086	0	0	0	0	0	0	0	0	0.12	0	0.08	0	0	0	0	0.06	0	0	0	0	0	0	0	0	0.02	0.24	0	0	0	0	0	0	0	0	0	0	0	0	0	0	0	0	0	0	0	0	0	0	0
Nimo3090	0	0	0	0	0	0	0	0	0	0	0.12	0	0	0	0	0.08	1.22	0	0	0	0	0	0	0	0.14	0.08	0	0	0	0	0	0	0	0	0	0	0.04	0	0	0	0	0	0	0	0	0	0	0.18	0
Nimo3100	0	0	0	0	0	0	0	0	0	0	0	0	0	0	0	0	0.1	0	0	0	0	0	0	0	0	0	0	0	0	0	0	0	0	0	0	0	0	0	0	0	0	0	0.04	0	0	0	0	0	0
Nimo4002	0	0	0	0	0	0.02	0	0	0	0	0	0	0	0	0	0	0.24	0	0	0	0	0	0	0	0.82	0	0	0	0	0.16	0	0	0	0	0	0	0	0	0	0	0	0	0	0	0	0	0	0	0
Nimo4007	0	0.52	0	0	0	0	0	0	0.36	0	0	0	0	0	0	0	0	0	0	0	0	0.04	0	0	0	0.04	0	0	0	0	0	0	0	0	0	0	0.02	0	0	0	0	0	0	0	0	0	0	0.06	0
Nimo4009	0	1.26	0	0	0	0.02	0	0	0.62	0	0	0	0.94	0	0	0	0.04	0	0	0	0	0.04	0.02	0	0	0.06	0	0	0	0	0	0	0	0	0	0	0	0	0	0	0	0	0.04	0	0	0	0	0.22	0.4
Nimo4010	0	0	0	0	0	0	0	0	0.04	0	0	0	0	0	0	0	2.06	0	0	0	0	0	0	0	0.62	0.14	0	0	0	0	0	0	0	0	0	0	0.04	0	0	0	0	0	0.04	0	0	0	0	0	0
Nimo4011	0.32	2.02	0	0	0	0.22	0.3	1.68	0.06	0	0	0	0	0	0	0	0	0.5	0	0	0	0	0	0	0	0	0	0	0	0	0	0	0	0	0	0	0	0	0	0	0	0	0	0	0	0	0	0.16	0
Nimo4012	1.24	0	0	0	0	0	0	0	0.42	0	0	0	0	0	0	0	0.02	0	0	0	0	0	0	0	0	0	0	0	0	0	0	0	0	0	0	0	0	0	0	0	0	0	0	0	0	0	0	0	0
Nimo4013	0	0	0	0	0	0	0	0	0	0	0.18	0	0	0.34	0	0.06	0.04	0	0	0	0	0.04	0.04	0	0.26	0.1	0	0	0	0.02	0	0	0	0	0	0	0	0	0	0	0	0	0.02	0	0	0	0	0.02	0
Nimo4014	0	0.02	0	0	0	0.02	0	0.1	0	0	0	0	2.32	0.76	0	0	0	0	0	0	0	0.08	0.1	0	0.02	0	0	0	0	0.04	0	0	0	0	0	0	0	0	0	0	0	0	0	0	0	0	0	0	0
Nimo4016	0	0.8	0	0	0	0	0	0	0.32	0	0	0	0	0	0	0	0	0	0	0	0	0	0	0	0.1	0.32	0.06	0.06	0	0	0	0	0	0	0	0	0	0	0	0	0	0	0	0	0	0	0	0.12	0
Nimo4017	0.5	0.6	0	0	0	0.14	0	0.06	0	0	0	0	0.12	2	0	0	0	0	0	0	0	0	0.38	0	0.1	0	0	0	0	0	0	0	0	0	0	0	0.08	0	0	0	0	0	0	0	0	0	0	0.14	0
Nimo4019	1.6	1.98	0	0	0	7.62	0	0.86	0.02	0	0	0	0	0.88	0	0	0.08	0	0	0	0	0.04	0.86	0.02	0.08	0	0	0	0	0	0	0	0	0	0	0	0	0	0	0	0	0	0.04	0	0	0	0	0.12	0
Nimo4020	0	1.04	0	0	0	0.02	0	0.02	0.2	0	0	0	0	0	0	0	0	0	0	0	0	0.06	0.46	0	0.12	0.22	0	0	0	0	0	0	0	0	0	0	0	0	0	0	0	0	0	0	0	0	0	0	0
Nimo4021	0	0.94	0	0	0	0	0	0	0.24	0	0	0	0.28	1.86	0	0.02	0	0	0	0.76	0	0	0	0	0	0.08	0.02	0	0	0	0	0	0	0	0	0	0	0	0	0	0	0	0.04	0	0.32	0.04	0	0.06	0.14
Nimo4023	0.4	1.18	0	0	0	0.16	0	1.36	0	0	0.1	0	0	2.36	0	0	0	0	0	0	0	0.02	0.26	0	0	0.02	0.06	0	0	0	0	0.02	0	0	0	0	0.54	0	0	0	0	0	0.04	0	0	0	0	0.14	0
Nimo4026	0	0	0	0	0	2.84	0	0	0	0	0	0	0	0.74	0	0	0	0	0	0	0	0	0	0	0.18	0	0	0	0	0	0	0	0	0	0	0	0	0	0	0	0	0	0	0	0	0	0	0	0
Nimo4028	0	0.54	0	0	0	0.92	0	0.6	0	0	0.54	0	0	4.14	0	0	0.04	0	0	0.54	0	0	0.26	0	0.04	0.38	0	0	0	0	0	0	0	0	0.02	0	0.02	0	0	0	0	0	0.24	0	0	0	0	0.02	0
Nimo4030	0	0	0	0	0	0	0	0	0.2	0	0	0	0	0	0	0	0.04	0	0	0	0	0	0	0	0	0	0	0	0	0.04	0	0	0	0	0	0	0	0	0	0	0	0	0	0	0	0	0	0.02	0
Nimo4033	1.64	0.18	0	0	0	0	0	0	0	0	0	0	2.32	3.86	0	0.06	0	0	0	0	0	0.04	0.08	0	0.06	0	0	0	0	0	0	0	0	0	0	0	0	0	0	0	0	0	0	0	0	0	0	0.26	0
Nimo4034	0	0	0	0	0	0.04	0	0	0	0	0	0	0	0.18	0	0	0	0	0	0	0	0	0	0	0.02	0	0	0	0	0.1	0	0	0	0	0.02	0	0	0	0	0	0	0	0	0	0	0	0	0	0
Nimo4036	0.58	0.42	0	0	0	0	0	0.14	0.06	0	0	0	0	0	0	0	0	0	0	0	0	0.02	0	0	0.14	0.04	0	0	0	0	0	0	0	0	0	0	0.24	0	0	0	0	0	0.04	0	0	0	0	0.08	0
Nimo4037	1.44	1.12	0	0	0	0.4	0	0.56	0.3	0	0	0	0	0.08	0	0	0.02	0	0	0	0	0	0.4	0	0.1	0.06	0	0	0	0	0	0	0	0	0	0	0.1	0	0	0	0	0	0.04	0	0	0	0	0.12	0
Nimo4039	0	0	0	0	0	3.62	0	0	0	0	0	0	0	0.24	0	0	0.22	0	0	0	0	0	0	0	0.34	0	0	0	0	0	0	0	0	0	0	0	0	0.04	0	0	0	0	0.4	0	0	0	0	0	0
Nimo4041	0	0	0	0	0	0	0	0	0	0	0	0	2.62	2.84	0	0.1	0	0.02	0	11.74	0	0	0.14	0	0	0.02	0	0	0	0	0	0	0	0	0	0	0	0	0	0	0	0	0	0	0	0	0	0	0
Nimo4044	0	2.64	0	0	0.04	0.3	0	0	0	0	0	0	8.1	0.74	0	0	0	0	0	0	0	0	0.44	0	1.02	0	0	0	0	0.28	0	0	0	0	0.1	0	0	0	0	0	0	0	0	0	0	0	0	0.2	0
Nimo4046	0.82	1.04	0	0	0	0	0	1.6	0.4	0	0.28	0	0	0	0	0.02	0.04	0	0	0	0	0.1	0	0	0.04	0.46	0	0	0	0	0	0	0	0	0	0	0.16	0	0	0	0	0	0	0	0	0	0	0.04	0
Nimo4047	0.14	0.38	0	0	0	0.04	0.62	1.58	0	0	0	0	0.04	2.52	0	0.06	0	0	0	0	0	0	0	0	0	0.26	0	0	0	0	0	0	0	0	0	0	0.08	0	0	0	0	0	0.02	0	0	0	0	0.12	0
Nimo4048	0	0.16	0	0	0	0	0	0.04	0	0	0.12	0	0	1.9	0	0	0.14	0	0	0	0	0	0.22	0	0	0	0	0.02	0	0	0	0	0	0	0	0	0	0	0	0	0	0	0.12	0	0	0	0	0	0
Nimo4054	0	0.02	0	0	0	0	0	0	0.3	0	0.58	0	0	0	0	0	0	0	0	0	0	0.06	0.06	0	0.04	0.14	0.1	0.04	0	0.02	0	0	0	0	0	0	0	0	0	0.04	0	0	0	0	0	0	0	0	0
Nimo4055	0.06	1.16	0	0	0	0.74	0	0.24	0	0	0	0	0	2.88	0	0	0	0	0	0	0	0	0.82	0.02	0	0.04	0	0	0	0	0	0	0	0	0	0	0.1	0	0	0	0	0	0	0	0	0	0	0	0.02
Nimo4056	1.36	0.68	0	0	0	0.46	0	0.18	0.1	0	0	0	0	0	0	0	0	0	0	0	0	0.02	0.14	0	0	0.04	0	0	0.04	0	0	0	0	0	0	0	0.54	0	0	0	0	0	0	0	0	0	0	0.08	0.36
Nimo4058	0	0	0	0	0	0.02	0	0	0	0	0	0	0	1.66	0	0	0	0	0	0	0	0	0	0	0	0	0	0	0	0	0	0	0	0	0	0	0	0	0	0	0	0	0	0	0	0	0	0	0
Nimo4059	0	0.02	0	0	0	1.66	0	0	0	0	0	0	0	0	0	0	1.5	0	0	0	0	0	0.88	0	0.06	0	0	0	0	0.04	0	0	0	0	0	0	0	0	0	0	0	0	0	0	0	0	0	0.04	0
Nimo4061	1.94	0.86	0	0	0	0	0	0.06	0.62	0	0	0	0	0	0	0	0	0	0	0	0	0	0	0	0.24	1.34	0	0	0	0	0	0.04	0	0	0	0	0.62	0	0	0	0	0	0	0	0	0	0	0.94	0
Nimo4062	0	0.3	0	0	0	1.08	0	1.26	0	0	0	0	0	1.16	0	0	0	0	0	0	0	0.2	0.52	0	0	0	0	0.04	0	0.06	0	0	0	0	0.04	0	0	0	0	0	0	0	0	0	0	0	0	0.24	0
Nimo4063	1.92	0.94	0	0	0	0	0.08	0.94	0.3	0	0.08	0	0.24	2.58	0	0.06	0	0	0	4.96	0	0	0	0	0.04	0.14	0	0	0	0	0	0	0	0	0	0	0.08	0	0	0	0	0	0	0	0	0.04	0	0.14	0
Nimo4065	1	0.42	0	0	0	0.02	0	0.04	0.02	0	0.08	0	0	1.08	0	0	0	0	0	0	0	0.02	0.06	0	0.02	0.06	0	0	0	0	0	0	0	0	0	0	0.12	0	0	0	0	0	0.02	0	0	0	0	0.18	0
Nimo4069	2.82	0.88	0	0	0	0	0.58	0.74	0.4	0	0.32	0	0	0	0	0	0	0	0	0	0	0	0	0.02	0	0.04	0	0	0	0	0	0	0	0	0	0	0.06	0	0	0	0	0	0	0	0	0	0	0.36	0
Nimo4072	0	1.14	0	0	0	0	0	0.04	0.06	0	0	0	0.8	0	0	0.14	0	0	0	0	0	0.04	0	0	0.08	0.12	0.04	0	0	0	0	0	0	0	0	0	0	0	0	0.02	0	0	0	0	0	0	0.04	0.12	0
Nimo4073	0	1.3	0	0	0	0.06	0	0	0.1	0	1.14	0	0	2.68	0	0.08	0	0	0	0	0	0.02	0.02	0	0	0.22	0	0	0	0	0	0	0	0	0	0	0	0	0	0	0	0	0	0	0	0	0	0.4	0
Nimo4076	0	0.48	0	0	0	0	0	0.12	0.34	0	0	0	0	0	0	0	0	0	0	0	0	0	0	0	0.06	0.24	0	0	0	0	0	0	0	0	0	0	0	0	0	0	0	0	0	0	0	0	0	0.08	0
Nimo4077	0	0.34	0	0	0	0	0	0.44	0.74	0	0	0	0	0	0	0	0	0	0	0	0	0	0	0	0	0.04	0	0	0	0	0	0	0	0	0	0	0.1	0	0	0	0	0	0	0	0	0	0	0.12	0
Nimo4078	0	0	0	0	0	0	0	0.04	0	0	0	0	0	2.12	0	0	0	0	0	0	0	0.22	0	0	0.38	0	0	0	0	0.06	0	0	0	0	0	0	0	0	0	0	0	0	0	0	0	0	0	0.38	0
Nimo4082	0	0	0	0	0	0.06	0	0	0	0	0	0	0	1.62	0	0	0.06	0	0	0	0	0	0.04	0	0.1	0	0	0	0	0.04	0	0	0	0	0	0	0	0	0	0	0	0	0.3	0	0	0	0	0	0
Nimo4083	0	0	0	0	0	0.22	0.1	0	0.06	0	0	0	0	0	0	0	0.04	0	0	0	0	0	0	0	0.1	0.06	0	0	0	0	0	0	0	0	0	0	0	0	0	0	0	0	0.1	0	0	0	0	0.02	0
Nimo4085	0.26	0.36	0	0	0	0.04	0.88	0.02	0.14	0	0	0	0.02	0.1	0	0.02	0	0	0	0	0	0	0	0	0.04	0.04	0	0	0	0	0	0	0	0	0	0	0.12	0	0	0	0	0	0	0	0	0	0	0.02	0
Nimo4086	0	0	0	0	0	0.04	0	0	0.38	0	0	0	0	0.02	0	0	0	0	0	0	0	0	0.1	0	0.04	0.5	0.06	0	0	0	0	0.08	0	0	0	0	0.06	0	0	0	0	0	0	0	0	0	0	0.52	0
Nimo4087	0	0	0	0	0	0	0	0	0.8	0	2.04	0	6.1	0	0	0	0	8.88	0	0.86	0.02	0	0	0	0	0.08	0	0	0	0.06	0	0	0	0	0	0	0	0	0	0	0	0	0	0	0	0	0	0.16	0
Nimo4091	0	0.08	0	0	0	0.04	0	0	0	0.38	0	0	0	0	0	0	0	0	0	0	0	0.04	0.04	0	0.02	0.18	0	0	0	0.02	0	0	0	0	0	0	0.06	0	0	0	0	0	0	0	0	0	0	0	0
Nimo4092	0	0.48	0	0	0	0.1	0	1.22	0	0	0.72	0	2.44	0.88	0	0	0.04	0	0	0	0	0.02	0.62	0	0.16	0.14	0	0	0	0	0	0	0	0	0	0	0.1	0	0	0.02	0	0	0	0	0	0	0	0.36	0
Nimo4094	0	1.62	0	0	0	0	0	0.96	0	0	0	0	0	0.36	0	0	0	0	0	0	0	0.08	0.1	0.08	0.18	0	0	0	0	0.04	0	0	0	0	0	0	0	0	0	0	0	0	0	0	0	0	0	0.16	0
Nimo4097	0	0.48	0	0	0	0	0	17.32	0.02	0	0	0	0	1.46	0	0	0	0	0	0	0	0	0	0	0.04	0.46	0	0.04	0	0	0	0	0	0	0	0	0.28	0	0	0	0	0	0	0	0	0	0	0.14	0
Nimo4103	0.62	3.48	0	0	0	0.06	0.88	2.96	0	0	0	0	0.04	3.24	0	0	0	0	0	0	0	0.06	0.04	0.16	0	0.54	0	0	0	0	0	0	0	0	0	0	0.92	0	0	0	0	0	0	0	0	0	0	0.8	0.22
Nimo4105	0	0	0	0	0	0	0	0	0	0	0	0	6.54	1.34	0	0.06	0	0	0	0	0	0.14	0	0	0.28	0	0	0	0	0	0	0	0	0	0	0	0.02	0	0	0	0	0	0	0	0	0	0	0.54	0
Nimo4106	0.76	0.64	0	0	0	0.06	6.82	1.9	0.4	0	0	0	0	0.04	0	0	0	0.08	0	0	0	0	0.06	0.04	0	0.12	0	0	0	0	0	0	0	0	0	0	0.58	0	0	0	0	0	0.04	0	0	0	0	0.08	0.68
Nimo4108	0.14	0.4	0	0	0	0	0	0.12	0.02	0	0	0	0	5.26	0	0	0	0	0	0	0	0.02	0.04	0	0.1	0.26	0	0	0	0	0	0	0	0	0	0	0.06	0	0	0	0	0	0	0	0	0	0	0.12	0.04
Nimo4109	0	0.46	0	0	0	0.04	0	0	0	0	0	0	3.9	1.66	0	0	0	0	0	0	0	0.16	0.02	0	0.26	0.4	0	0	0	0.06	0	0	0	0	0	0	0	0	0	0	0	0	0.12	0	0	0	0	0	0
Nimo4112	0.36	1.28	0	0	0	0.08	0	0	0.72	0	0.92	0	4.1	0.92	0	0.18	0	13.54	0	1.24	0	0.08	0	0	0.06	0.02	0	0	0	0	0	0	0	0	0	0	0.24	0	0	0	0	0	0	0	0	0	0	0.08	0.02
Nimo4113	0	0	0	0	0	0.16	0	0	0.24	0	0	0	0	0	0	0	0	1.1	0	0	0	0	0.06	0	0.16	0.18	0	0	0	0.04	0	0	0	0	0	0	0	0	0	0	0	0	0.02	0	0	0	0	0	0
Nimo4114	0	0	0	0	0	0	0	0	0.04	0	0	0	0	0.06	0	0	0.7	0	0	0	0	0.1	0	0	0.18	0.54	0	0	0	0	0	0	0	0	0	0	0	0	0	0	0	0	0	0	0	0	0	0	0
Nimo4118	1.06	0.66	0	0	0	0	8.42	0	0.4	0	0	0	0	0	0	0	0	0	0	0	0	0.02	0	0	0.04	0	0	0	0	0	0	0	0	0	0	0	0.02	0	0	0	0	0	0.04	0	0	0	0	0.16	0
Nimo4120	0	0.86	0	0	0	0	0	0.12	0.38	0	0.06	0	0	0	0	0.06	0	0	0	0	0	0	0	0	0.22	0.12	0.2	0	0	0	0	0	0	0	0	0	0.04	0	0	0	0	0	0	0	0	0	0	0.14	0
Nimo4121	0	0	0	0	0	0	0	0.08	0.2	0	0	0	0	0	0	0	0	0.4	0	0	0	0	0.12	0	0.18	0.1	0.08	0	0	0	0	0	0	0	0	0	0.02	0	0	0.02	0	0	0.1	0	0	0	0	0	0
Nimo4122	0	0	0	0	0	0.56	0	0	0	0	0	0	0	0.46	0	0	0	0	0	0	0	0	0.28	0	0.1	0	0	0	0	0.04	0	0	0	0	0	0	0	0	0	0	0	0	0	0	0	0	0	0.88	0
Nimo4124	0	0.06	0	0	0	0.02	0	0.08	0.44	0	0	0	0	0	0	0	0	0	0	0	0	0	0.08	0	0.12	0.08	0	0	0	0	0	0	0	0	0	0	0	0	0	0	0	0	0	0	0	0	0	0	0
Nimo4125	0	2.6	0	0	0	0	0	0.7	0.18	0	0	0	0	0	0	0	0	0	0	0	0	0.08	0	0	0.12	0.72	0	0	0	0	0	0	0	0	0	0	0.22	0	0	0	0	0	0	0	0	0	0	0.04	0
Nimo4126	0	0.38	0	0	0	0	0	0.68	0.38	0	0	0	0	0	0	0	0	2.54	0	0	0	0	0	0	0	0.18	0	0.04	0	0	0	0	0	0	0	0	0.16	0	0	0	0	0	0.02	0	0	0	0	0.14	0
Nimo4128	3.06	1.3	0	0	0	0.22	1.86	0.52	0.86	0	0	0	0	0	0	0.04	0	0	0	0	0	0.02	0.24	0.04	0	0.06	0	0	0	0	0	0	0	0	0	0	0.24	0	0	0	0	0	0.1	0	0	0	0	0	0.06
Nimo4132	0	0	0	0	0	0	0	0	0.42	0	0	0	0	0.38	0	0	0	0	0	0	0	0	0	0	0.02	0	0	0	0	0	0	0	0	0	0	0	0	0	0	0	0	0	0	0	0	0	0	0.18	0
Nimo4133	0	0	0	0	0	0.24	0.04	0	0.12	0	0	0	0.04	0	0	0	0.32	0	0	0	0	0	0.34	0	0.12	0	0	0	0	0.14	0	0	0	0	0	0	0	0	0	0	0	0	0	0	0	0	0	0.16	0
Nimo4138	0	4.48	0	0	0	0.02	0	0.02	0.4	0	0	0	8.56	0.1	0	0	0	0	0	0	0	0.06	0	0	0.3	0.04	0	0	0	0	0	0	0	0	0	0	0	0	0	0	0	0	0	0	0	0	0	0.34	0
Nimo4139	0	0	0	0	0	0.06	0	0.04	0.54	0	0	0	0	0	0	0	0	0.12	0	0	0	0	0.3	0	0.26	1.02	0	0	0	0.1	0	0	0	0	0	0	0	0	0	0	0	0	0	0	0	0	0	1.02	0
Nimo4143	0	0	0	0	0	0	0	0	0	0	0	0	0	0	0	0	0.64	0	0	0	0	0	0	0	0.12	0	0	0	0	0.04	0	0	0	0	0	0	0	0	0	0	0	0	0	0	0	0	0	0	0
Nimo4144	0	0.94	0	0	0	0	0	0.04	0.46	0	0	0	0	0	0	0	0	0	0	0	0	0	0	0	0.04	0.5	0	0	0	0	0	0	0	0	0	0	0	0	0	0	0	0	0	0	0	0	0	0	0
Nimo4145	0	0.86	0	0	0	0	0	0	0.18	0	0.64	0	0	0.56	0	0	0	0	0	0	0	0	0	0	0	0.1	0	0	0	0	0	0	0	0	0	0	0	0	0	0	0	0	0	0	0	0	0	0	0
Nimo4146	0	0.02	0	0	0	0	0	0.06	0.36	0	0	0	0	0.22	0	0	0	0	0	0	0	0	0	0	0.16	0	0	0	0	0	0	0	0	0	0	0	0	0	0	0	0	0	0	0	0	0	0	0	0
Nimo4148	0	0	0	0	0	0	0.04	0	0	0	0	0	0	0.04	0	0	0.64	0	0	0	0	0	0.08	0	0.12	0	0	0	0	0	0	0	0	0	0	0	0	0	0	0	0	0	0.14	0	0	0	0	0	0
Nimo4150	0	0	0	0	0	0.6	0	0	0	0	0	0	0.14	0	0	0.14	0.96	0	0	0	0	0	0.06	0	0.36	0	0	0	0	0	0	0	0	0	0	0	0	0	0	0	0	0	0.92	0	0	0	0	0	0
Nimo4151	0	0	0	0	0	0	0	0	0.52	0	0	0	0	0	0	0	0	0	0	0	0	0	0	0	0.08	0	0	0	0	0	0	0	0	0	0	0	0	0	0	0	0	0	0	0	0	0	0	0.08	0
Nimo4152	0	0	0	0	0	0.02	0	0	0.4	0	0	0	0	0.04	0	0	0	0	0	0	0	0.18	0.18	0	0.48	0	0	0	0	0.02	0	0	0	0	0	0	0	0	0	0	0	0	0	0	0	0	0	0	0
Nimo4153	0	0	0	0	0	0	0	0	0.22	0	0.22	0	0	0	0	0	0	0	0	0	0	0	0	0	0	0.04	0	0	0	0	0	0	0	0	0	0	0	0	0	0	0	0	0	0	0	0	0	0.24	0
Nimo4157	3.58	0.48	0	0	0	0.12	2.18	5.76	0.18	0	0	0	0	0	0	0	0	0	0	0	0	0	0.1	0	0	0	0.02	0	0	0	0	0	0	0	0	0	0.08	0	0	0	0	0	0.02	0	0	0	0	0.08	0
Nimo4159	0	0.68	0	0	0	0.04	0	0	0.22	0	1.08	0	0	0	0	0	0	0	0	0	0	0.02	0	0	0.02	0.3	0	0	0	0	0	0	0	0	0	0	0.18	0	0	0	0	0	0	0	0	0	0	0.08	0
Nimo4162	0	0.44	0	0	0	0.02	0	0	0	0	0	0	0	2.14	0	0	0	0	0	0	0	0	0.18	0	0	0	0	0	0	0	0	0	0	0	0	0	0	0	0	0	0	0	0	0	0	0	0	0	0
Nimo4165	3.1	1.52	0	0	0	0.2	0	0.68	0	0	0	0	0	0.74	0	0	0	0	0	0	0	0	0.48	0	0	0.02	0	0	0	0	0	0	0	0	0	0	0.26	0	0	0.38	0	0	0	0	0	0	0.14	0.06	0.06
Nimo4167	1.04	0.52	0	0	0	0	1.94	1.66	0.64	0	0.06	0	0	1.22	0	0.04	0	0.04	0	0.26	0	0	0.04	0.08	0	0.08	0	0.02	0	0	0	0	0	0	0	0	0.22	0	0	0.04	0	0	0	0	0	0.18	0	0.02	0.74
Nimo4168	4.68	0.5	0	0	0	0.02	0	1.18	0	0	0	0	0	2.56	0	0	0	0	0	0	0	0.04	0.04	0	0	0	0	0	0	0.02	0	0	0	0	0	0	0.1	0	0	0	0	0	0	0	0	0	0	0	0.12
Nimo4170	0	0	0	0	0	0	0	0	0.28	0	0	0	0	0	0	0	0	0	0	0	0	0	0	0	0	0.06	0	0	0	0.04	0	0	0	0	0	0	0	0	0	0	0	0	0	0	0	0	0	0	0
Nimo4175	0	2.24	0	0	0	0.02	0	1.18	0.38	0	0	0	0	0	0	0	0	0	0	0	0	0.02	0.06	0	0.24	0.22	0	0	0	0	0	0	0	0	0	0	0.22	0	0	0	0	0	0	0	0	0	0	0.06	0
Nimo4177	0	0.46	0	0	0	0	0	0.04	0	0	0	0	0	1.2	0	0	0.04	0	0	0	0	0.04	0	0	0.08	0	0	0	0	0.04	0	0	0	0	0	0	0	0	0	0	0	0	0	0	0	0	0	0	0
Nimo4178	0	0.74	0	0	0	0.04	0	0.56	0.44	0	0	0	0	0.08	0	0	0	0	0	0	0	0	0	0	0.04	0.22	0	0	0	0	0	0	0	0	0	0	0.4	0	0	0	0	0	0	0	0	0	0	0.26	0.64
Nimo4179	0.46	1.38	0	0	0	0	24.98	4.9	0.02	0	0	0	0	1.62	0	0	0.06	0.24	0	0	0	0	0.02	0	0.04	0.04	0	0	0	0	0	0.02	0	0	0	0	0.04	0	0	0	0	0	0.14	0	0	0	0	0.12	0.12
Nimo4182	0	0	0	0	0	0	0	0	0	0	0	0	0	0	0	0	0.18	2.42	0	0	0	0	0.1	0	0.06	0	0	0	0	0	0	0	0	0	0	0	0	0	0.08	0	0	0	0.04	0	0	0	0	0	0
Nimo4185	0.1	1.68	0	0	0	0.02	0.8	1.64	0.12	0	0	0	0	0	0	0	0	0	0	0	0	0.06	0	0.4	0	0.2	0	0.04	0	0	0	0	0	0	0	0	0	0	0	0	0	0	0	0	0	0	0	0.12	0.06
Nimo4188	0	0	0	0	0	0	0.14	0	0	0	0	0	0	0.18	0	0	0	0	0	0	0	0	0.82	0	0	1.68	0	0	0	0.02	0	0	0	0	0	0	0	0	0	0	0	0	0	0	0	0	0	0	0
Nimo4189	0	0	0	0	0.04	0.24	0	0	0	0	0	0	0.32	0.02	0	0	1.02	0	0	0	0	0	0.12	0	0	0.02	0	0	0	0.02	0	0	0	0	0	0	0	0.04	0	0	0	0	0.24	0	0	0	0	0	0
Nimo4190	0	0	0	0	0	0	0	0	0	0	0	0	0	0.74	0	0	0	0	0	0	0	0	0.8	0	0.06	0	0	0	0	0.06	0	0	0	0	0	0	0	0	0	0	0	0	0.24	0	0	0	0	0	0
Nimo4198	0	0	0	0	0	1.04	0	0.2	0	0	0	0.02	0.08	0.02	0	0	1.82	0	0	0	0	0	0.32	0	0.12	0.2	0.02	0	0	0	0	0	0	0	0	0	0	0	0	0	0	0	2.28	0	0	0	0	0	0
Nimo4199	0	0	0	0	0	0	0	0	0.06	0	0	0	0	0	0	0	0.06	0	0	0	0	0	0.62	0	0	0	0	0	0	0.02	0	0	0	0	0	0	0	0	0	0	0	0	0.32	0	0	0	0	0	0
Nimo4201	0	1.64	0	0	0	0.04	0	0.28	0	0	0.54	0	2.46	1.84	0	0	0	0.36	0	0	0	0.04	0.04	0	0	0.22	0	0	0	0	0	0.1	0	0	0	0	0.18	0	0	0	0	0	0	0	0	0	0.34	0.26	0
Nimo4202	0	1.02	0	0	0	0.1	0	0.06	0.66	0	0	0	0	0	0	0	0	0	0	0	0	0	0.04	0	0.08	0.44	0	0	0	0.02	0	0	0	0	0	0	0	0	0	0	0	0	0	0	0	0	0	0	0
Nimo4203	0	0	0	0	0	0	0	0	0	0	0	0	0	0.26	0	0	2.2	0	0	0	0	0	0.04	0	0.12	0	0	0	0	0	0	0	0	0	0	0	0	0	0	0	0	0	0	0	0	0	0	0	0
Nimo4204	0	0.74	0	0	0	0	1.4	0.32	0.82	0	0	0	3.38	0	0	0	0	0.28	0	0	0	0.04	0	0	0	0	0	0	0	0	0	0	0	0	0	0	0.1	0	0	0	0	0	0.06	0	0	0	0	0.36	0
Nimo4207	0	1.2	0	0	0	0	0	0.12	0.04	0	0	0	0.36	0	0	0	0	0	0	0	0	0.1	0	0	0	0.08	0	0	0	0	0	0	0	0	0	0	0.84	0	0	0	0	0	0	0	0	0	0	0.1	0.5
Nimo4208	0	0	0	0	0	0.02	0	0	0.48	0	1.66	0	6.5	0.02	0	0	0	0	0	0	0	0	0	0	0	0.08	0	0	0	0.1	0	0	0	0	0	0	0	0	0	0	0	0	0	0	0	0	0	0.16	0
Nimo4211	0	0	0	0	0	0.02	0	0	0.08	0	0	0	2.22	0	0	0	0.36	0	0	0	0	0.02	0.92	0	0.36	0.52	0.08	0	0	0	0	0	0	0	0.02	0	0	0	0	0	0	0	0	0	0	0	0	0.18	0
Nimo4212	0	0.12	0	0	0	0	0	0.48	0	0	0	0	0	2.04	0	0	0	0	0	0	0	0	0	0	0	0.1	0	0	0	0	0	0	0	0	0	0	0.06	0	0	0	0	0	0	0	0	0	0	0.14	0
Nimo4214	0	0.3	0	0	0	0.04	0	0	0.48	0	0	0	0	0	0	0	0	0	0	0	0	0.04	0.04	0	0.12	0.22	0	0	0	0.02	0	0	0	0	0	0	0	0	0	0	0	0	0.04	0	0	0	0	0.14	0
Nimo4215	0	0.06	0	0	0	0.12	0	0	0	0	0	0	0.02	1.48	0	0	0.08	0	0	0	0	0	0.26	0	0	0.08	0	0	0	0	0	0	0	0	0	0	0	0	0	0	0	0	0	0	0	0	0	0	0
Nimo4217	0	0.08	0	0	0	0.1	0	0.02	0	0	0	0	0	1.32	0	0	0	0	0	0	0	0	0	0	0	0	0	0	0	0	0	0	0	0	0	0	0.04	0	0	0	0	0	0.04	0	0	0	0	0.2	0
Nimo4223	0	0	0	0.48	0	0.24	0	0	0.08	0	1.14	0	0	0	0	0	1.72	0	0	0	0	0	0	0	0.04	0.06	0	0	0	0	0	0	0	0	0	0	0	0	0	0	0	0	0.02	0	0	0	0	0.02	0
Nimo4224	0	0	0	0	0	0	0	0	0.08	0	0	0	0	0	0	0	2.16	0	0	0	0	0	0	0	0	0.58	0	0	0	0	0	0	0	0	0	0	0	0	0	0	0	0	0.02	0	0	0	0	0.02	0
Nimo4225	0	0	0	0	0	0	0	0	2.28	0	5.9	0	0	0	0	0	0	3.6	0	0.22	0	0.2	0	0	0.02	0.26	0	0	0	0	0	0	0	0	0	0	0	0	0	0	0	0	0	0	0	0	0	0	0
Nimo4226	0	0	0	0	0	0	0	0	0	0	0	0	0	0	0	0	4.2	0	0	0	0	0	0	0	0.16	0	0	0	0	0.04	0	0	0	0	0	0	0	0	0	0	0	0	0	0	0	0	0	0	0
Nimo4228	0	0	0	0	0	0.1	0	0	0.5	0	0	0	0	0	0	0	0.02	0	0	0	0	0	0.06	0	0.04	0	0	0	0	0.08	0	0	0	0	0	0	0	0	0	0	0	0	0.02	0	0	0	0	0.5	0
Nimo4231	0	2.98	0	0	0	0	0	0.14	0.48	0	0	0	0	1.36	0	0	0	0	0	0	0	0.02	0	0.36	0.02	0	0	0	0	0	0	0	0	0	0	0	0	0	0	0	0	0	0	0	0	0	0	0	0
Nimo4232	1.22	0.44	0	0	0	0.22	0	0.18	0	0	0	0	0	1.86	0	0	0	0	0	0	0	0.02	0	0	0	0.08	0	0	0	0	0	0	0	0	0	0	0	0	0	0	0	0	0.04	0	0	0	0	0	0
Nimo4233	0	0	0	0	0	0	0	0	0	0	0	0	0	0.72	0	0	0	0	0	0	0	0	0	0	0.18	0	0	0	0	0.02	0	0	0	0	0	0	0	0	0	0	0	0	0	0	0	0	0	0.34	0
Nimo4239	0	0	0	0	0	0	0	0.04	0	0	0	0	0.04	0.64	0	0	0.38	0	0	0	0	0.02	0	0	0.08	0	0	0	0	0.02	0	0	0	0	0	0	0	0	0	0	0	0	0	0	0	0	0	0	0
Nimo4240	0.68	0.44	0	0	0	0.26	0	1.32	0	0	0	0	3.46	1.04	0	0.04	0.04	0.54	0	0	0	0	0.02	0	0.1	0.1	0	0	0	0	0	0	0	0	0	0	0.16	0	0	0	0	0	0.14	0	0	0	0	0.02	0
Nimo4241	0	0.82	0	0	0	0	0.08	2.84	0.48	0	0	0	0	0	0	0	0	0	0	0	0	0	0	0.34	0	0.26	0	0	0	0	0	0	0	0	0	0	0	0	0	0	0	0	0	0	0	0	0	0.08	0.14
Nimo4242	0.38	0.04	0	0	0	0.22	0	0.46	0.3	0	0	0	0	0	0	0	0	0	0	0	0	0	0	0	0.04	0.04	0	0	0	0	0	0	0	0	0	0	0.18	0	0	0	0	0	0	0	0	0	0	0.06	0
Nimo4244	0	1.34	0	0	0	0.08	0	0	0.34	0	0.46	0	0	0	0	0	0	0	0	0	0	0	0	0	0.02	0.1	0	0	0	0.04	0	0	0	0	0.04	0	0	0	0	0	0	0	0	0	0	0	0	0.1	0
Nimo4245	0	0.52	0	0	0	0	0	0	0	0	1.54	0	3.5	6.9	0	0.18	0	0.1	0	5.56	0	0.04	0.06	0	0.04	0.06	0.02	0	0	0	0	0	0	0	0	0	0.12	0	0.04	0.06	0	0	0	0	13.2	0.48	0	0.08	0.02
Nimo4246	0	0	0	0	0	0	0	0.02	0.06	0	0	0	0	0	0	0	0.64	0	0	0	0	0	0.02	0	0.16	0	0	0	0	0.1	0	0	0	0	0	0	0	0	0	0	0	0	0	0	0	0	0	0.1	0
Nimo4248	0	0	0	0	0	0.06	0	0	0.4	0	0	0	0	0	0	0	0.12	0	0	0	0	0	1.14	0	0.66	0	0	0	0	0	0	0	0	0	0	0	0	0	0	0	0	0	0	0	0	0	0	0	0
Nimo4249	0	0.04	0	0	0	0.94	0	0.02	0	0	0.48	0	0	0.44	0	0	0	0	0	0	0	0.06	0.56	0	0.08	0.1	0	0	0	0.02	0	0	0	0	0.02	0.02	0.04	0	0	0	0	0	0	0	0	0	0	0	0
Nimo4250	0	0.4	0	0	0	0	0	0.14	0.16	0	0.32	0	0.48	0.48	0	0	0.02	0	0	0.18	0	0.02	0.44	0	0.36	0.42	0	0.04	0	0	0	0	0	0	0	0	0	0	0	0	0	0	0.08	0	0	0	0	0.28	0.04
Nimo4252	0	0.32	0	0	0	0.06	0	0.9	0.2	0	0	0	0	0	0	0	0	0	0	0	0	0	0.4	0	0.12	0.16	0	0	0	0	0	0	0	0	0	0	0	0	0	0	0	0	0	0	0	0	0	0	0.16
Nimo4253	0	0	0	0	0	0	0	0	0	0	0	0	0	2.28	0	0	0	0	0	0	0	0	0	0	0.38	0.18	0	0	0	0	0	0	0	0	0	0	0	0	0	0	0	0	0	0	0	0	0	0	0
Nimo4255	0	0	0	0	0	0	0	0	0.28	0	0	0	6.52	0	0	0	0	4.96	0	0	0	0	0.12	0	0.24	0.72	0	0	0	0.04	0	0	0	0	0	0	0.02	0	0.02	0.7	0	0	0	0	0	0	0.36	0.26	0.9
Nimo4256	0.02	0	0	0	0	0	0	0	0	0	0	0	0	3.7	0	0	0	0	0	0	0	0	0	0	0.18	0.54	0	0	0	0	0	0	0	0	0	0	0	0	0	0	0	0	0	0	0	0	0	0	0
Nimo4259	0	1.02	0	0	0	0.02	0	0	0	0	0.86	0	2.16	2.66	0	0.06	0.08	0	0	0	0	0	0	0	0	0	0	0	0	0	0	0	0	0	0	0	0	0	0	0	0	0	0.1	0	0	0	0	0	0
Nimo4260	0	0.34	0	0	0	1.14	0	0	0	0	0	0	0	0.26	0	0	0.98	0	0	0	0	0	1.66	0	0.08	0	0	0	0	0.1	0	0	0	0	0	0	0	0	0	0	0	0	0.1	0	0	0	0	0	0
Nimo4261	0	0	0	0	0	0	0.98	0	0.12	0	0	0	0	0	0	0	0	0	0	0	0	0	0	0	0.22	0.24	0	0	0	0	0	0	0	0	0	0	0.28	0	0	0	0	0	0	0	0	0	0	0.06	0
Nimo4263	0	0	0	0	0	0	0	0	0	0	0	0	0	0	0	0	1.2	0	0	0	0	0	0	0	0.64	1.32	0	0	0	0.06	0	0	0	0	0	0	0	0	0	0	0	0	0	0	0	0	0	0	0
Nimo4264	0	0.14	0	0	0	0	0	0.06	0.18	0	0.5	0	0	4.3	0	0	0	0	0	0	0	0.08	0	0	0	0	0	0	0	0.04	0	0	0	0	0	0	0	0	0	0	0	0	0	0	0	0	0	0.16	0.02
Nimo4265	0	0.24	0	0	0	0	0	0.02	0.08	0	0	0	0	0.78	0	0.18	0.04	0	0	0	0	0	0	0	0.18	0.5	0.04	0	0	0	0	0.04	0	0	0	0	0	0	0	0	0	0	0.04	0	0	0	0	0.1	0
Nimo4268	4.72	1.52	0	0	0	0	0.28	2.08	0.38	0	0	0	0	0	0	0	0	0	0	0	0	0	0	0.02	0.72	0.32	0	0	0	0	0	0	0	0	0	0	0.28	0	0	0	0	0	0	0	0	0	0	0.36	0.06
Nimo4269	0.1	1.44	0	0	0	0	0	0.32	0	0	0.66	0	3.96	3.4	0	0.1	0	0.16	0	1.24	0	0.06	0	0	0	0.1	0	0	0	0	0	0.04	0	0	0	0	0	0	0.22	0.12	0	0	0	0	0	0	0.16	0.02	0
Nimo4271	0	0	0	0	0	0.42	0	0	0.14	0	0	0	10.58	0	0	0	0.8	6.66	0	0	0	0	0.04	0	0.02	0	0	0	0	0	0	0	0	0	0	0	0	0	0	0	0	0	0	0	0	0	0	0	0
Nimo4272	0	0	0	0	0	0	0	0	0	0	0	0	0	0	0	0	0.82	0	0	0	0	0.04	0.02	0	0	0.16	0	0	0	0	0	0	0	0	0	0	0	0	0	0	0	0	0	0	0	0	0	0.14	0
Nimo4273	0	0	0	0	0	3.22	0	0	0	0	0	0	0	1.06	0	0	0	0	0	0	0	0	0.06	0	0.14	0	0	0	0	0	0	0	0	0	0	0	0.12	0	0	0	0	0	0.08	0	0	0	0	0	0
Nimo4278	0	0.06	0	0	0	0	0	0	0.36	0	0	0	0.16	0	0	0	0	0	0	0	0	0	0	0	0	0	0	0	0	0	0	0	0	0	0	0	0	0	0	0.06	0	0	0	0	0	0	0	0.22	0
Nimo4280	0	0	0	0	0	0	0	0	0.62	0	0	0	0	0	0	0	0.76	0	0	0	0	0	0.26	0	0	0	0	0.02	0	0	0	0	0	0	0	0	0	0	0	0	0	0	0.14	0	0	0	0	0.16	0
Nimo4281	0.74	0.62	0	0	0	0.52	0	0.52	0.2	0	0.16	0	0	0	0	0	0	0.42	0	0	0	0	0	0	0.02	0.12	0	0	0	0	0	0	0	0	0	0	0	0	0	0.16	0	0	0.16	0	0	0	0.24	0.02	0.08
Nimo4282	1	1.02	0	0	0	2.02	0	0.54	0	0	0.22	0	0	2.2	0	0	0	0	0	1.04	0	0	0	0	0.02	0.2	0	0	0	0	0	0	0	0	0	0	0	0	0	0	0	0	0.9	0	0	0	0	0	0
Nimo4283	0	0.6	0	0	0	0	0	0.12	0.12	0	0	0	0	0.04	0	0	0	0.64	0	0	0	0	0.08	0	0.02	0.16	0	0.04	0	0.04	0	0	0	0	0	0	0.2	0	0	0	0	0	0	0	0	0	0	0.3	0
Nimo4286	0.1	2.32	0	0	0	0	0.04	0.28	0	0	0	0	0	2.16	0	0	0	0	0	0	0	0.02	0	0	0	0.64	0	0	0	0	0	0	0	0	0	0	0.1	0	0	0	0	0	0	0	0	0	0	0	0
Nimo4288	0	0.1	0	0	0	0	0	0.26	0.4	0	0	0	0	0	0	0	0	1.98	0	0	0	0.24	0.28	0	0.1	0.1	0	0	0	0	0	0	0	0	0	0	0.84	0	0	0	0	0	0	0	0	0	0	0.24	0
Nimo4289	0	0.78	0	0	0	2	0	0.06	0.14	0	0	0	0	0	0	0	0	0	0	0	0	0	0.18	0	0	0.18	0	0	0	0	0	0	0	0	0	0	0.1	0	0	0	0	0	0.02	0	0	0	0	0.02	0
Nimo4291	0	0	0	0	0	0	0	0	0	0	0	0	15.52	0.74	0	0.38	0	0	0	0	0	0	0	0	0.06	0.06	0	0	0	0.02	0	0	0	0	0	0	0	0	0	0	0	0	0	0	0	0	0	0	0
Nimo4292	0	0.38	0	0	0	1.22	0	0.16	0.14	0	0	0	0	1.3	0	0	0.06	0	0	0	0	0	0.26	0	0.1	0.82	0	0	0	0.08	0	0	0	0	0	0	0	0	0	0	0	0	0.16	0	0	0	0	0.04	0
Nimo4293	0	0	0	0	0	0	0	0	0	0	0	0	0	2.12	0	0	0.28	0	0	0	0	0	0	0	0.04	0	0	0	0	0.04	0	0	0	0	0	0	0	0	0	0	0	0	0	0	0	0	0	0	0
Nimo4298	0	0.32	0	0	0	0.32	0	0	0.26	0	0	0	2.32	0	0	0.1	0	1.9	0	0	0	0.02	0	0	0.32	0.06	0	0	0	0	0	0	0	0	0	0	0.04	0	0	0	0	0	0.06	0	0	0	0	0	0.16
Nimo4299	0	0.04	0	0	0	0.08	0.14	0	0.12	0	1.9	0	0	0	0	0	0	0	0	0	0	0.1	0	0	0.12	0.26	0.08	0	0	0	0	0	0	0	0	0	0.12	0	0	0	0	0	0	0	0	0	0	0.04	0.02
Nimo4300	0	0	0	0	0	0	0	0.04	0	0	0	0	0	0.12	0	0	2.04	0	0	0	0	0	0	0	0.44	0.54	0	0	0	0.04	0	0	0	0	0	0	0	0	0	0	0	0	0	0	0	0	0	0.08	0
Nimo4301	0.2	0.18	0	0	0	0.42	0	4.7	0.22	0	0	0	0	0.24	0	0	0	0	0	0	0	0	0	0	0.02	0	0	0	0	0	0	0	0	0	0	0	0.04	0	0	0	0	0	0.38	0	0	0	0	0.02	0
Nimo4302	0	0.12	0	0	0	0.02	0	0.16	0.38	0	0	0	3.34	0	0	0	0	0	0	0	0	0.04	0.02	0	0.02	0.06	0	0	0	0	0	0	0	0	0	0	0.06	0	0	0	0	0	0	0	0	0	0.14	0.1	0.08
Nimo4303	0	0.06	0	0	0	0	0	0.04	0.24	0	0	0	0.02	0	0	0	0.9	0	0	0	0	0	0.08	0	0.08	0	0	0	0	0	0	0	0	0	0	0	0	0	0	0	0	0	0.24	0	0	0	0	0	0
Nimo4304	0	2.26	0	0	0	0	0	0.02	0	0	0	0	0	0	1.2	0	0.24	0	0	0	0	0	0	0	0	0.06	0	0	0	0	0	0	0	0	0	0	0.72	0	0	0	0	0	0.06	0	0	0	0	0	0
Nimo4305	0	0	0	0	0	0.08	0	0	2.2	0	0	0.24	0.04	0.02	0	0	0.04	0	0	0	0	0	0	0	0.04	0	0	0	0	0.02	0	0	0	0	0	0	0	0	0	0	0	0	0.02	0	0	0	0	0.66	0
Nimo4309	0.88	2.76	0	0	0	0	0.38	0.2	0.26	0	0.22	0	0.02	4.28	0	0.08	0	0.28	0	2.74	0	0.02	0	0.06	0	0.04	0.02	0	0	0	0	0	0	0	0	0	0.04	0	0.04	0	0	0	0	0	0	0	0.02	0	0.54
Nimo4315	0.4	0.9	0	0	0	0	4.12	0.18	0.48	0	0	0	0	0	0	0	0	0	0	0	0	0	0	0	0.44	0	0	0	0	0	0	0	0	0	0	0	0	0	0	0	0	0	0	0	0	0	0	0.22	0.02
Nimo4321	0	1.32	0	0	0	0.16	0	0	0	0	0	0	0	0.52	0.06	0	0.06	0	0	0	0	0	1.7	0	0.02	0	0	0	0	0.24	0	0	0	0	0	0	0	0	0	0	0	0	0	0	0	0	0	0	0
Nimo4323	0	0	0	0	0	0.14	0	0	0.08	0	0	0	0	0	0	0	0	0	0	0	0	0.02	0	0	0	0.24	0	0	0	0	0	0	0	0	0	0	0	0	0	0	0	0	0	0	0	0	0	0.3	0
Nimo4324	0	0.02	0	0	0	0	0	0.04	0	0	0	0	0.1	0	0	0	0.04	0	0	0	0	0	0.24	0	0	0	0	0	0	0.08	0	0	0	0	0.04	0	0	0	0	0.1	0	0	0	0	0	0	0	0.32	0.22
Nimo4325	0.62	1.28	0	0	0	0	0	0.14	0	0	0	0	0	0.76	0	0	0.2	0	0	0	0	0.06	0.34	0	0	0	0	0	0	0	0	0	0	0	0	0	0	0	0	0	0	0	0.48	0	0	0	0	0.14	0
Nimo4328	0	0	0	0	0	0	0	0	0	0	0	0	0	1.46	0	0.2	0.04	0	0	0	0	0.04	0	0	0.68	1	0	0	0	0	0	0	0	0	0	0	0	0	0	0	0	0	0	0	0	0	0	0.2	0
Nimo4329	0	0	0	0	0	0	0	0	0	0	0	0	0	0.02	0	0	0.82	0	0	0	0	0	0	0	0	0.38	0	0	0	0	0	0	0	0	0	0	0	0	0	0	0	0	0	0	0	0	0	0.56	0
Nimo4330	0	0.7	0	0	0	0	0	0.04	0.56	0	0	0	0	0	0	0	0	0	0	0	0	0	0	0	0	0.46	0	0	0	0.24	0	0	0	0	0	0	0.04	0	0	0	0	0	0	0	0	0	0	0.34	0
Nimo4332	1.52	0.74	0.04	0	0	0.04	0	5.86	0	0	0	0	0	0.88	0	0	0	0	0	0	0	0.14	0	0	0.32	0.28	0	0	0	0	0	0.14	0	0	0.04	0	0.22	0	0	0	0	0	0	0	0	0	0	0.18	0
Nimo4333	1.98	0.94	0	0	0	0.04	0	0.48	0	0	0	0	0	0.78	0	0	0	0	0	0	0	0.04	0.02	0	0.3	0.16	0	0	0	0.02	0	0	0	0	0	0	0	0	0	0	0	0	0	0	0	0	0	0.18	0.02
Nimo4334	0.16	1.04	0	0	0	3.42	1.54	1.92	0.12	0	0.64	0	0	0	0	0	0	0	0	0	0	0.02	1.22	0	0.02	0.14	0	0.04	0	0	0	0	0	0	0	0	0	0	0	0	0	0	0	0	0	0	0	0.26	0
Nimo4336	0	0.06	0	0	0	0.06	0	0	0	0	0	0	0	0	0	0	0.3	0	0	0	0	0	0.56	0	0.44	0	0	0	0	0.12	0	0	0	0	0	0	0	0.02	0	0	0	0	0	0	0	0	0	0.26	0
Nimo4337	0.04	5.52	0	0	0	2.16	0	0.74	0.1	0	0	0	0	0.2	0	0	0	0	0	0	0	0.16	1.5	0	0.08	1.46	0	0	0	0.1	0	0	0	0	0	0	0.22	0	0	0	0	0	0	0	0	0	0	0.2	0.12
Nimo4339	0	0	0	0	0	0.16	0	0	0	0	0	0	0	0	0	0	2.46	0	0	0	0	0	0	0	1.1	0.62	0	0	0	0	0	0	0	0	0	0	0	0	0	0	0	0	0.16	0	0	0	0	0	0
Nimo4341	0.38	0.22	0	0	0	6.02	0	0.02	0	0	0	0	0	0.68	0	0	0	0	0	0	0	0	0.74	0	0	0	0	0	0	0	0	0	0	0	0	0	0	0.04	0	0	0	0	0	0	0	0	0	0	0
Nimo4342	0.04	2.76	0	0	0	0	0	0.96	0.04	0	0	0	0	2.18	0	0	0	0	0	0	0	0.06	0.22	0	0.18	0.16	0	0	0	0.02	0	0	0	0	0	0	0	0	0	0.04	0	0	0	0	0	0	0	0.46	0
Nimo4343	0.52	0.36	0	0	0	0	0	0.04	0.24	0	0.26	0	0	0.22	0	0.08	0	0.04	0	0	0	0.04	0.02	0	0	0.26	0	0	0	0	0	0	0	0	0	0	0.58	0	0	0	0	0	0	0	0	0	0.22	0	0
Nimo4344	0	0	0	0	0	0	0	0	0	0	0.86	0	6.78	0.94	0	0	0.02	0	0	0	0	0.06	0.02	0	0.08	0	0	0	0	0	0	0	0	0	0	0	0	0	0	0.02	0	0	0	0	0	0	0	0.04	0
Nimo4345	0	0	0	0	0	0	0	0	0	0	0	0	0	0	0	0	0.64	0	0	0	0	0.26	0	0	0.22	0	0	0	0	0.24	0	0	0	0	0	0	0	0	0	0	0	0	0	0	0	0	0	0	0
Nimo4346	0	1.58	0	0	0	1.34	0.04	0.4	0.04	0	0	0	0.4	0.16	0	0	0.02	0	0	0	0	0.02	0	0	0	0.24	0.1	0	0	0	0	0	0	0	0	0	0.56	0	0	0	0	0	0	0	0	0	0	0.3	0.24
Nimo4349	0	0.02	0	0	0	0	0	0	0.18	0	0	0	0	0	0	0	0.04	0	0	0	0	0	0	0	0	0.08	0	0.02	0	0	0	0	0	0	0	0	0.06	0	0	0	0	0	0	0	0	0	0	0	0
Nimo4351	0	1.92	0	0	0	0	0	0.14	0.38	0	0	0	0.48	0	0	0	0	0	0	0	0	0	0	0	0	0.18	0	0	0	0.02	0	0	0	0	0	0	0.02	0	0	0	0	0	0	0	0	0	0	0.28	0
Nimo4361	0	0	0	0	0	0	5.98	0	0	0	0	0	0.32	0.56	0	0	0	0	0	0	0	0	0	0	0.14	0	0	0	0	0.06	0	0	0	0	0	0	0	0	0	0	0	0	0	0	0	0	0	0.92	0
Nimo4363	0	0.1	0	0	0	0	0	0.02	0	0	2.6	0	0	0	0	0.02	0.52	0	0	0	0	0.24	0	0	0.14	1.32	0	0.02	0	0.02	0	0	0	0	0	0	0	0	0	0	0	0	0	0	0	0	0.22	0.42	0
Nimo4365	0	5.38	0	0	0	0	1.38	0.64	0.16	0	0	0	0	0	0	0	0	0.06	0	0	0	0.08	0	0	0.02	0	0	0	0	0.04	0	0	0	0	0.02	0	0.12	0	0	0	0	0	0	0	0	0	0.1	0.06	0
Nimo4368	0	2.28	0	0	0	0.18	0	1.28	0.22	0	0	0	0	0.94	0	0	0.04	0	0	0	0	0	0.38	0	0.18	0	0	0	0	0.06	0	0	0	0	0	0	0	0	0	0	0	0	0.04	0	0	0	0	0.16	0
Nimo4372	0	0.1	0	0	0	0	0	0	0.28	0	0	0	0	0	0	0	0.02	0	0	0	0	0.06	0	0	0.08	0	0	0	0	0.02	0	0	0	0	0	0	0	0	0	0	0	0	0	0	0	0	0	0.84	0
Nimo4374	0	0.74	0	0	0	0.36	0	0.04	0.32	0	0	0	0	0.02	0	0	0	0	0	0	0	0	0.04	0	0.08	0	0	0.02	0	0.08	0	0	0	0	0.04	0	0.54	0	0	0	0	0	0	0	0	0	0	1.2	0
Nimo4375	0	0.48	0	0	0	0.16	0.04	0.12	0	0	0.52	0	2.22	2.06	0	0.06	0	0	0	0.04	0	0	0	0	0.18	0.24	0	0	0	0	0	0	0	0	0	0	0	0	0	0	0	0	0.04	0	0	0	0	0.06	0
Nimo4376	0	0	0	0	0	0.22	0	0	0	0	1.58	0	0	0.56	0	0	0.34	0	0	0	0	0	0.26	0	0.18	0	0	0	0	0.02	0	0	0	0	0	0	0	0	0	0	0	0	0.66	0	0	0	0	0.22	0
Nimo4377	0.1	0.34	0	0	0	0	0	0	0	0	0	0	0	1.54	0	0	0	0	0	0	0	0	0	0	0	0	0	0	0	0	0	0	0	0	0	0	0	0	0	0	0	0	0.06	0	0	0	0	0	0
Nimo4378	0	0	0	0	0	0	0	0	0	0	0	0	0	0.16	0	0	0	0	0	0	0	0	0	0	0	0	0	0	0	0.08	0	0	0	0	0	0	0	0	0	0	0	0	0	0	0	0	0	0.46	0
Nimo4380	0	0.04	0	0	0	0	0	0	0	0	0	0	0	0	0	0	2	0	0	0	0	0	0	0	0.04	0.2	0	0	0	0.04	0	0	0	0	0	0	0.1	0	0	0	0	0	0	0	0	0	0	0	0
Nimo4384	0	0	0	0	0	0	0	0.02	0.14	0	0.9	0	0	0.02	0	0	0	0	0	0	0	0	0	0	0	0.22	0	0	0	0.04	0	0	0	0	0	0	0	0	0	0	0	0	0	0	0	0	0	0.26	0
Nimo4386	0	2.46	0	0	0	0	0	0.4	0	0	0	0	0	0.52	0	0	0	0	0	0	0	0.04	0	0	0	0.38	0	0	0	0	0	0	0	0	0	0	0	0	0	0	0	0	0	0	0	0	0	0.48	0
Nimo4387	0	0	0	0	0	0	0	0	0	0	0	0	0	3.04	0	0	0	0	0	0	0	0.02	0	0	0	0.2	0	0	0	0	0	0.02	0	0	0	0	0.1	0	0	0	0	0	0	0	0	0	0	0.12	0
Nimo4388	0	0.04	0	0	0	0	0	0	0.2	0	0	0	0.08	0	0	0	0.6	0	0	0	0	0.1	0.26	0	0.02	1.02	0	0	0	0.04	0	0	0	0	0	0	0	0	0	0	0	0	0	0	0	0	0	0.7	0
Nimo4389	0	0.84	0	0	0	0	0	0.38	0.3	0	0	0	0	0	0	0	0	0	0	0	0	0	0.08	0	0.1	0.26	0	0	0	0	0	0	0	0	0	0	0.38	0	0	0	0	0	0	0	0	0	0	0.12	0
Nimo4391	0	0	0	0	0	0	0	0.2	0.14	0	0	0	0	0.44	0	0	0.04	0	0	0	0	0	0.1	0	0.24	0.32	0	0	0	0	0	0	0	0	0	0	0.14	0	0	0	0	0	0.04	0	0	0	0	0.24	0
Nimo4392	0	0.32	0	0	0	0	0	0	0	0	0	0	1	0.72	0	0	0	0	0	0	0	0	0	0	0.22	0.06	0	0	0	0	0	0	0	0	0	0	0.48	0	0	0	0	0	0	0	0	0	0	0.06	0
Nimo4393	0	0	0	0	0	0	0	0	0	0	0	0	0	0	0	0	1.04	0	0	0	0	0	0	0	0.8	0.26	0	0	0	0	0	0	0	0	0	0	0	0	0	0	0	0	0	0	0	0	0	0.08	0
Nimo4394	0	0	0	0	0	0	0	0.08	0	0	1.12	0	1.52	0.92	0	0	0	0	0	0	0	0.16	0	0	0.4	0	0	0	0	0	0	0	0	0	0	0	0	0	0	0	0	0	0	0	0	0	0	0	0
Nimo4395	0	0.92	0	0	0	0	0	0.54	0.3	0	1.86	0	4.92	0.08	0	0	0	0	0	0	0	0.08	0.12	0	0	0.52	0	0	0	0	0	0	0	0	0	0	0.04	0	0	0	0	0	0	0	0	0	0	0.08	0
Nimo4396	12.54	0.76	0	0	0	0.08	0	6.78	0	0	0.28	0	0	0.14	0	0	0	0	0	0	0	0.06	0.38	0.02	0.04	0.06	0.08	0	0	0	0	0	0	0	0	0	0.06	0	0	0.08	0	0	0	0	0	0	0	0.16	0.36
Nimo4397	0	0	0	0	0	0.24	0	0.06	0.7	0	0	0	0	0	0	0	0	0	0	0	0	0	0.08	0	0.06	0	0	0	0	0	0	0	0	0	0	0	0.08	0	0	0	0	0	0.16	0	0	0	0	0.08	0
Nimo4398	0	0.26	0	0	0	0.02	0	0	0	0	0.5	0	0	1.56	0	0	0	6.24	0	0	0	0	0	0	0.04	0.22	0	0	0	0	0	0	0	0	0	0	0	0	0	0	0	0	0	0	0	0	0	0	0
Nimo4400	0	0.64	0	0	0	0.06	0	0	0.46	0	0	0	0	0	0	0	0.04	0	0	0	0	0.02	0	0	0.34	0.26	0	0	0	0.18	0	0	0	0	0	0	0	0	0	0	0	0	0	0	0	0	0	0.54	0
Nimo4401	0	0.12	0	0	0	0.22	0	0	0.18	0	0	0	0	0	0	0	0	0	0	0	0	0	0.26	0	0.06	0	0	0	0	0	0	0	0	0	0.02	0	0	0	0	0	0	0	0.1	0	0	0	0	0.04	0
Nimo4403	4.42	1.8	0	0	0	1.28	0	1.18	0.32	0	0	0	0.52	0	0	0.06	0	0.02	0	0	0	0.08	0.76	0	0.04	0.96	0	0.06	0	0	0	0.06	0	0	0	0	0.02	0	0	0.04	0	0	0.06	0	0	0	0	0.42	0
Nimo4404	0	0	0	0	0	0	0	0	0	0	0	0	0	0.02	0	0	1.18	0	0	0	0	0.04	0	0	0.26	0	0	0	0	0.04	0	0	0	0	0	0	0	0	0	0	0	0	0	0	0	0	0	0	0
Nimo4405	10.36	3.28	0	0	0	0.1	0	1.5	0.38	0	0.12	0	1.12	0.26	0	0	0	0	0	0	0	0.02	0.02	0	0.08	0.28	0	0	0	0	0	0	0	0	0	0	0	0	0	0	0	0	0.04	0	0	0	0.1	0.06	0.12
Nimo4408	0	0	0	0	0	0.02	0	0	0.04	0	0	0	0	0	0	0	0	5.68	0	0	0	0	0	0	0.02	0.1	0	0	0	0	0	0	0	0	0	0	0	0	0	0	0	0	0.08	0	0	0	0	0	0.02
Nimo4411	0	1.48	0	0	0	0	0	0	1.08	0	0	0	0	0	0	0	0	0	0	0	0	0.08	0	0	0.04	0.18	0	0	0	0	0	0	0	0	0	0	0	0	0	0	0	0	0	0	0	0	0	0.9	0
Nimo4412	0	1.46	0	0	0	0.04	0	0.2	0.22	0	0	0	0	0	0	0	0	0	0	0	0	0	0.02	0	0.02	0.4	0.12	0	0	0	0	0	0	0	0.06	0	0.16	0	0	0	0	0	0	0	0	0	0	0	0
Nimo4413	0	0.06	0	0	0	0	0	0.12	0.04	0	0.12	0	0	0	0	0	0	0.04	0	0	0	0.08	0	0	0.34	0.06	0	0	0	0	0	0	0	0	0	0	0.06	0	0	0	0	0	0	0	0	0	0	0.22	0.34
Nimo4414	0	0.24	0	0	0	0	0	0	0.58	0	0	0	0	0	0	0	0	0	0	0	0	0.14	0	0	0	0	0	0	0	0	0	0	0	0	0	0	0	0	0	0	0	0	0	0	0	0	0	0	0
Nimo4415	0	0	0	0	0	0	0	0	0	0	0	0	0	0.12	0	0	2.42	0	0	0	0	0	0	0	0.02	0	0	0	0	0.04	0	0	0	0	0	0	0	0	0	0	0	0	0	0	0	0	0	0	0
Nimo4416	0	0.38	0	0	0	0.56	0.1	1.78	0.06	0	0.1	0	0	0	0	0	0.04	0	0	0	0	0	0.08	0	1.16	0.18	0	0	0	0	0	0	0	0	0	0	0.28	0	0	0	0	0	0.08	0	0	0	0	0.04	0
Nimo4418	0.04	0.6	0	0	0	1.12	0.02	0	0	0	0	0	0	0.26	0	0	0	0	0	0	0	0.1	0.08	0	0.18	0	0	0	0	0	0	0	0	0	0	0	0	0	0	0	0	0	0	0	0	0	0	0.16	0
Nimo4422	1.18	0.4	0	0	0	0	0	1.96	0.3	0	0	0	0	0	0	0	0	0	0	0	0	0	0	0	0.1	0.04	0	0.02	0	0	0.04	0	0	0	0	0	0.06	0	0	0	0	0	0	0	0	0	0	0	0.24
Nimo4423	0.82	0.46	0	0	0	0	0.58	0.56	0.26	0	0.24	0	0.7	0	0	0.02	0	1.42	0	1.3	0	0.02	0.1	0	0.28	0.12	0	0	0	0	0	0	0	0	0	0	0	0	0	0	0	0	0	0	0	0	0	0.16	0.42
Nimo4424	0	0	0	0	0	0	0	0	0	0	0.84	0	0	0.48	0	0	0	0	0	0	0	0	0	0	0	0	0	0	0	0	0	0	0	0	0	0	0	0	0	0	0	0	0	0	0	0	0	0	0.2
Nimo4425	0	0	0	0	0	0	0	0	0	0	0	0	0	0	0	0	0.92	0	0	0	0	0	0	0	0.88	0.12	0	0	0	0.02	0	0	0	0	0	0	0	0	0	0	0	0	0	0	0	0	0	0.28	0
Nimo4427	0.16	1.12	0	0	0	0	0	0.92	0.08	0	0	0	5.22	0.74	0	0	0	0	0	0	0	0	0	0	0.54	0.44	0	0	0.02	0	0	0.04	0	0	0	0	0.2	0	0	0	0	0	0	0	0	0	0	0.1	0.02
Nimo4428	4.28	0.54	0	0	0	0	0.08	0.08	0.4	0	0	0	0	0.02	0	0.26	0	0	0	0.44	0	0.06	0	0	0	0	0	0.12	0	0	0	0	0	0	0	0	0.12	0	0	0	0	0	0	0	0	0.18	0	0.02	0
Nimo4434	0.48	0.36	0	0	0	0	0	0.24	0.36	0	0	0	0	0	0	0	0	0	0	0	0	0	0.04	0	0.04	0.12	0	0	0	0	0	0	0	0	0	0	0.06	0	0	0	0	0	0	0	0	0	0	0.12	0
Nimo4435	0	0.9	0	0	0	0.7	0	0.48	0.06	0	0	0	0	0.76	0	0.04	0	0.12	0	0	0	0	0.82	0	0.16	0.04	0	0	0	0	0	0	0	0	0	0	0.1	0	0	0.02	0	0	0.08	0	0	0	0	0.1	0
Nimo4436	0	0	0	0	0	4.02	0	0	0	0	0	0	0.7	0.14	0	0	0.24	0	0	0	0	0	4.34	0	0	0.06	0.1	0.02	0	0	0	0	0	0	0	0	0	0	0	0	0	0	3.76	0	0	0	0	0.06	0
Nimo4437	0	3.66	0	0	0	0.06	0	0.1	0.68	0	0	0	0	0.02	0	0	0	0	0	0	0	0	0	0	0	0	0	0	0	0.06	0	0	0	0	0	0	0.08	0	0	0.18	0	0	0	0	0	0	0	0.24	0
Nimo4440	3.24	1.04	0	0	0	0.06	0	0.46	0.32	0	0	0	0	0	0	0	0	0	0	0	0	0	0	0	0.16	0.08	0	0	0	0	0	0.04	0	0	0	0	0.22	0	0	0	0	0	0	0	0	0	0	0.2	0.06
Nimo4443	0	0.32	0	0	0	0	0	0	0.28	0	0.14	0	0	0	0	0	0	6.32	0	0	0	0	0	0	0.14	0.06	0	0	0	0	0	0.04	0	0	0	0	0.2	0	0	0	0	0	0	0	0	0	0	0	0
Nimo4444	6.64	1.6	0	0	0	0.24	0	0.9	0.14	0	0	0	0	0	0	0	0	0	0	0	0	0.06	0.02	1.1	0.04	0.06	0	0	0	0	0	0	0	0	0	0	0.12	0	0	0	0	0	0.14	0	0	0	0	0.32	0.88
Nimo4445	0	0.48	0	0	0	0	0	0.04	0	0	0	0	0	0.86	0	0	0.04	0	0	0	0	0	0	0	0	0	0	0	0	0.02	0	0	0	0	0	0	0	0	0	0	0	0	0	0	0	0	0	0	0
Nimo4448	0	0	0	0	0	0	0	0	0	0	0	0	0	0	0	0	1.46	0	0	0	0	0	0.06	0	0.32	0.18	0	0	0	0.06	0	0	0	0	0	0	0	0	0	0	0	0	0.02	0	0	0	0	0	0
Nimo4451	0	0.58	0	0	0	0.16	0	0.06	0.32	0	0	0	0	0	0	0.12	0	0	0	0	0	0.04	0.04	0	0	0.44	0	0	0	0	0	0	0	0	0	0	0.2	0	0	0	0	0	0	0	0	0	0	0.3	0
Nimo4452	0	0.8	0	0	0	0	0	0.18	0.08	0	0	0	0	0.54	0	0	0	0	0	0	0	0.04	0.54	0	0.08	0	0	0	0	0.04	0	0	0	0	0	0	0	0	0	0	0	0	0	0	0	0	0	0	0
Nimo4453	1.32	0.38	0	0	0	0.36	0	0.06	0	0	0	0	0	1.98	0	0	0	0	0	0	0	0	0	0	0	0.08	0	0	0	0	0	0	0	0	0	0	0	0	0	0	0	0	0	0	0.02	0.04	0	0.14	0
Nimo4454	0	0.38	0	0	0	0.08	0	0.08	0.16	0	0	0	0	0.12	0	0	0	0.82	0	0	0	0	0.52	0	0.06	0.2	0	0	0	0	0	0	0	0	0	0	0.32	0	0	0	0	0	0	0	0	0	0	0.1	0
Nimo4455	0	0.32	0	0	0	0	0	0.08	0.34	0	0	0	0	0	0	0.04	0	0.66	0	0	0	0	0	0	0.02	0.06	0	0	0	0	0	0	0	0	0	0	0.08	0	0	0	0	0	0.04	0	0	0	0	0.18	0
Nimo4456	0	0.06	0	0	0	0	0	0	0	0	0	0	0	0.36	0	0	0.14	0	0	0	0	0	0	0	0	0.48	0	0	0	0.08	0	0	0	0	0	0	0	0	0	0	0	0	0	0	0	0	0	0	0.72
Nimo4457	1.62	0.58	0	0	0	0.04	0	0.18	0	0	0	0	0	2.46	0	0.16	0	0	0	0	0	0	0	0	0.4	0.08	0	0	0	0	0	0	0	0	0	0	0.68	0	0	0	0	0	0	0	0	0	0	0.1	0
Nimo4459	0	0	0	0	0	0.14	0	0	0	0	1.8	0	0	0.58	0	0	0.42	0	0	0	0	0	0	0	0.04	0.32	0	0	0	0.1	0	0	0	0	0	0	0	0	0	0	0	0	0	0	0	0	0	0.14	0
Nimo4461	0	0	0	0	0	0.18	0	0.18	0.16	0	0	0	0	0	0	0	0	0	0	0	0	0	0	0	0.34	0.06	0	0	0	0	0	0	0	0	0	0	0.2	0	0	0	0	0	0.18	0	0	0	0	0.04	0.12
Nimo4467	0	0.54	0	0	0	0	0	0	0	0	0	0	0.26	1.82	0	0	0	0	0	0	0	0.08	0	0	0	0.04	0.02	0	0	0	0	0	0	0	0	0	0	0	0	0	0	0	0	0	0	0	0	0.3	0
Nimo4468	0	0	0	0	0	0.06	0	0	0.08	0	0	0	0	0	0	0	0	0	0	0	0	0	0	0	0	0.12	0.02	0	0	0	0	0	0	0	0	0	0	0	0	0	0	0	0	0	0	0	0	0.18	0
Nimo4472	0.18	0.2	0	0	0	0	0	0.12	0.38	0	0.06	0	0	0	0	0	0	0	0	0	0	0	0.06	0	0	0	0	0	0	0	0	0	0	0	0	0	0.06	0	0	0	0	0	0	0	0	0	0	0	0.04
Nimo4476	0	0.46	0	0	0	0	0	0.08	0	0	0	0	0	2.48	0	0	0	0	0	0	0	0.04	0	0	0.2	0.06	0	0	0	0	0	0	0	0	0	0	0.52	0	0	0	0	0	0	0	0	0	0	0.22	0
Nimo4477	0	1.12	0	0	0	0	0	0.06	0.12	0	0	0	0	0.56	0	0	0	0	0	0	0	0	0	0	0.5	0	0	0	0	0.04	0	0	0	0	0	0	0	0	0	0	0	0	0	0	0	0	0	0.08	0
Nimo4478	0	0	0.04	0	0	0	0	0	0	0	0	0	0.04	2.16	0	0	0	0	0	0	0	0	0	0	0	0.32	0	0	0	0	0	0	0	0	0	0	0	0	0	0	0	0	0	0	0	0	0	0	0
Nimo4480	0	1.32	0	0	0	0	0	0.1	0.42	0	0	0	0	0	0	0	0	0	0	0	0	0	0.02	0	0.14	0.94	0	0	0.04	0	0	0	0	0	0	0	0	0	0	0	0	0	0	0	0	0	0	0.14	0
Nimo4481	0	0	0	0	0	0.16	0	0	0	0	0.44	0	2.24	0.08	0	0.12	0.06	1.52	0	0	0	0.18	0	0	0.16	0.44	0	0	0	0	0	0	0	0	0	0	0	0	0	0.02	0	0	0	0	0	0	0	0.16	0
Nimo4482	1.92	1.52	0	0	0	0.14	0.14	2.38	0.12	0	0	0	0	2.56	0	0	0	0	0	0	0	0.1	0	0	0.1	0.04	0	0	0	0	0	0	0	0	0	0	0.62	0	0	0	0	0	0.02	0	0	0	0	0.28	0.08
Nimo4484	0	0.12	0	0	0	0	0	0.22	0.06	0	0	0	0	0	0	0	0.08	0	0	0	0	0	0	0	0.08	0	0	0	0	0.02	0	0	0	0	0	0	0	0	0	0	0	0.04	1.16	0	0	0	0	0.04	0
Nimo4487	0	0	0	0	0	0	0	0	0	0	0	0	0	1.42	0	0	0	0	0	0	0	0	0	0	0.28	0	0	0	0	0.02	0	0	0	0	0	0	0	0	0	0	0	0	0	0	0	0	0	0	0
Nimo4488	7.04	0.52	0	0	0	0	0	0.02	0.08	0	0.02	0	0	0	0	0	0	0	0	0	0	0	0	0	0	0.1	0	0	0	0.04	0	0	0	0	0	0	0	0	0	0	0	0	0	0	0	0	0	0	0
Nimo4489	0	0.66	0	0	0	0.24	0	0	0	0	0	0	0	1.84	0	0.04	0.08	0	0	0	0	0	0.46	0	0.06	0.06	0	0	0	0	0	0	0	0	0	0	0	0.02	0	0	0	0	0.24	0	0	0	0	0	0
Nimo4492	0.44	1.08	0	0	0	0.02	0.18	0.66	0.26	0	0	0	0	0	0	0.08	0	0	0	0	0	0	0.02	0	0.02	0.14	0	0	0	0	0	0	0	0	0	0	0.04	0	0	0	0	0	0	0	0	0	0	0.12	0
Nimo4493	0	0	0	0	0	0.08	0	0	0	0	2.76	0	0.02	0	0	0	0.82	0	0	0	0	0	0.06	0	0.34	0.5	0	0	0	0.06	0	0	0	0	0	0	0	0	0	0	0	0	0	0	0	0	0	0.38	0
Nimo4494	0	0	0	0	0	0.04	0	0	0	0	0	0	0	1.38	0	0	0	0	0	0	0	0	0	0	0.38	0.5	0	0	0	0.02	0	0	0	0	0	0	0.16	0	0	0	0	0	0	0	0	0	0	0	0
Nimo4497	0	0	0	0	0	0.06	0	0	0	0	0	0	0.04	1.26	0	0	0.04	0	0	0	0	0	0.02	0	0.28	0.46	0	0	0	0	0	0	0	0	0	0	0	0.02	0	0	0	0	0.08	0	0	0	0	0	0
Nimo4500	0.1	1.16	0	0	0	0	0	1.3	1.4	0	0	0	0	0	0	0.06	0.02	0.66	0	0	0	0.08	0	0.18	0.06	0.1	0	0.06	0	0	0	0	0	0	0	0	0.16	0	0	0	0	0	0	0	0	0	0	0.1	0
Nimo4503	0	0.32	0	0	0	2.08	0	0.08	0.06	0	0	0	0	0	0	0	0.02	0	0	0	0	0	0.38	0	0	0	0	0	0	0	0	0	0	0	0	0	0	0	0	0	0	0	0.04	0	0	0	0	0	0
Nimo4505	0	0.96	0	0	0	0.24	0	0	0	0	0	0	0	3.34	0	0	0	0	0	0	0	0.1	1.28	0	0.04	0.18	0	0	0	0.04	0	0	0	0	0	0	0	0	0	0	0	0	0.06	0	0	0	0	0	0
Nimo4507	0	0	0	0	0	0	0	0.08	0	0	0	0	0	0	0	0	1.3	0	0	0	0	0	0.04	0	0.26	0.24	0	0	0	0.02	0	0	0	0	0	0	0	0	0	0	0	0	0	0	0	0	0	0.12	0
Nimo4510	0	2.06	0	0	0	0	0	0.16	0.42	0	0.22	0	0	0	0	0	0	0	0	0	0	0	0.06	0	0.02	0.08	0	0	0	0	0	0	0	0	0	0	0	0	0	0	0	0	0	0	0	0	0	0	0
Nimo4515	2.56	4.86	0	0	0	0.02	0	2.18	0.32	0	0	0	0	4.22	0	0	0	0	0	0	0	0	0	0	0.08	0.08	0.04	0	0	0	0	0	0	0	0	0	0.12	0	0	0	0	0	0	0	0	0	0	0	0.22
Nimo4520	0	0	0	0	0	0.16	0	0	0	0	0.42	0	0	0.06	0	0	0.86	0.04	0	0	0	0	0	0	0	0	0	0	0	0	0	0	0	0	0	0	0	0	0	0	0	0	0.2	0	0	0	0	0	0
Nimo4521	0	0	0	0	0	0	0	0	0.1	0	0	0	0	0	0	0	0	0	0	0	0	0	0.08	0	0.32	0	0	0	0	0.04	0	0	0	0	0	0	0	0	0	0	0	0	0.06	0	0	0	0	0	0
Nimo4522	0	0	0	0	0	0	0	0	0	0	0	0	4.7	1.84	0	0	0	0	0	0	0	0	0	0	0.22	0.18	0	0	0	0.04	0	0	0	0	0	0	0	0	0	0	0	0	0	0	0	0	0	0.18	0
Nimo4525	0	0.38	0	0	0	0.86	0	0.34	0.36	0	0	0	0	0.14	0	0	0.02	0	0	0	0	0.1	0.48	0	0.14	0.5	0	0	0	0	0	0	0	0	0	0	0.2	0	0	0	0	0	0	0	0	0	0	0.84	0
Nimo4527	0	0	0	0	0	0	0	0.06	0.98	0	0	0	0.66	0	0	0.46	0	4.94	0	0	0	0	0.04	0	0.06	0.26	0	0	0	0	0	0.14	0	0	0	0	0.04	0	0	0	0	0	0	0	0	0	0.06	0.34	0
Nimo4529	0	1.04	0	0	0	0	0	0.04	0	0	0	0	0	1.58	0	0	0	0	0	0	0	0.04	0	0	0	0.22	0	0	0	0.04	0	0	0	0	0	0	0	0	0	0	0	0	0	0	0	0	0	0.32	0
Nimo4534	0.74	1.24	0	0	0	0.2	0	0	0.18	0	0	0	0	0	0	0.14	0	0	0	0	0	0.04	0	0	0.22	0.24	0	0.1	0	0.04	0	0	0	0	0	0	0	0	0	0.02	0	0	0	0	0	0	0	0	0.24
Nimo4535	0	0.28	0	0	0	0.24	0	0	0	0	0	0	0	2.34	0	0	0	0	0	0	0	0.06	0	0	0	0	0	0	0	0	0	0	0	0	0	0	0	0	0	0	0	0	0	0	0	0	0	0	0
Nimo4537	0	0	0	0	0	0.06	0	0	0	0	0	0	0	0	0	0	0.92	0	0	0	0	0	0	0	0.04	0	0	0	0	0	0	0	0	0	0	0	0	0	0	0	0	0	0.02	0	0	0	0	0.06	0
Nimo4538	0	0.56	0	0	0	0.04	0	0.34	0	0	0	0	0	0.68	0	0	0	0	0	0	0	0.08	0.12	0	0.36	0	0	0	0	0.12	0	0	0	0	0	0	0	0	0	0.08	0	0	0.06	0	0	0	0	0.36	0
Nimo4539	0	1.04	0	0	0	0.16	0	0	0	0	0.56	0	0	1	0	0	0.02	0	0	0	0	0.12	0.5	0	0.12	0.1	0	0	0	0	0	0	0	0	0	0	0	0	0	0	0	0	0	0	0	0	0	0	0
Nimo4541	0	0	0	0	0	0	0.62	0	0	0	0	0	0	1.36	0	0	0	0	0	0	0	0	0	0	0.04	0.04	0	0	0	0.04	0	0	0	0	0	0	0	0	0	0	0	0	0	0	0	0	0	0.06	0
Nimo4542	0.02	0.38	0	0	0	0.06	0	0.62	0	0	0	0	0	0.58	0	0	0	0	0	0	0	0.04	0	0	0	0.28	0	0	0	0.04	0	0	0	0	0	0	0.2	0	0	0	0	0	0	0	0	0	0	0.1	0
Nimo4545	0	0	0	0	0	0	0	0	0.08	0	0	0	0	0	0	0	1.22	0	0	0	0	0	0	0	0.32	0.46	0	0.02	0	0.1	0	0	0	0	0	0	0	0	0	0	0	0	0	0	0	0	0	0	0
Nimo4548	0	0.08	0	0	0	0	0	0.42	0.1	0	0	0	4.96	0.82	0	0	0	0	0	0	0	0.12	0	0	0	0.08	0	0	0	0	0	0	0	0	0	0	0	0	0	0	0	0	0	0	0	0	0	0.06	0
Nimo4549	0.06	0.3	0	0	0	0	0	0.02	0	0	0	0	0	3.32	0	0	0	0	0	0	0	0	0	0	0	0	0	0	0	0	0	0	0	0	0	0	0	0	0	0	0	0	0	0	0	0	0	0.4	0
Nimo4550	0	0	0	0	0	0.36	0.04	0	0.2	0	0	0	0	0	0	0	0.04	0	0	0	0	0	0	0	0.04	0	0	0	0	0	0	0	0	0	0	0	0	0	0	0	0	0	0.04	0	0	0	0	0	0
Nimo4556	0	0	0	0	0	0	0	0	0	0	0	0	0	0.34	0	0.08	0.34	0	0	0	0	0.04	0	0	0.84	0	0	0	0	0	0	0	0	0	0	0	0	0	0	0	0	0	0	0	0	0	0	0	0
Nimo4557	0	0.1	0	0	0	0	0	0.1	0	0	0	0	0	2.34	0	0	0	0	0	0	0	0	0	0	0	0	0	0	0	0	0	0	0	0	0	0	0	0	0	0	0	0	0	0	0	0	0	0.12	0
Nimo4565	0	0.82	0	0	0	0	0.96	0.06	0.06	0	0	0	0	0.44	0	0	0	0.16	0	0	0	0.02	0	0	0.16	0	0	0	0	0.04	0	0	0	0	0	0	0	0	0	0	0	0	0	0	0	0	0	0	0
Nimo4567	0	0.92	0	0	0	0.16	0	0	0	0	0	0	0	0.84	0	0	0	0	0	0	0	0	0.02	0	0	0	0	0	0	0.02	0	0	0	0	0	0	0.34	0	0	0.12	0	0	0	0	0	0	0	0.1	0
Nimo4568	0	0.64	0	0	0	0.08	0	0	0.4	0	0	0	0.62	0	0	0	0	0.02	0	0	0	0.3	0.12	0	0.14	0	0	0	0	0	0	0	0	0	0	0	0.04	0	0	0.1	0	0	0.04	0	0	0	0.02	0	0.16
Nimo4570	0	1.46	0	0	0	0.06	0	5.5	0.06	0	0.04	0	0	0	0	0	0	0	0	0	0	0.04	0.08	0	0.24	0.02	0	0.04	0	0	0	0	0	0	0	0	0	0	0	0	0	0	0	0	0	0	0	0	0.16
Nimo4572	2.1	1.7	0	0	0	0.06	0	3.62	0	0	0	0	0.78	0.88	0	0	0.04	0	0	0	0	0	0.2	0	0	0	0	0	0	0	0	0	0	0	0	0	0	0	0	0	0	0	0.04	0	0	0	0	0	0
Nimo4574	0	0	0	0	0	0	0	0.04	0.68	0	1.4	0	6.46	0	1.52	0	0	0	0.48	0	0	0	0.06	0	0.1	0.46	0	0	0	0	0	0	0	0	0	0	0.04	0	0	0	0	0	0	0	0	0	0.24	0.22	0
Nimo4575	0.04	0.58	0	0	0	0	0	3.76	0.36	0	0	0	0	0	0	0	0	0	0	0	0	0.28	0.2	0	0.2	0.04	0	0	0	0	0	0	0	0	0	0	0.1	0	0	0.04	0	0	0	0	0	0	0	0.18	0.04
Nimo4578	0	2.4	0	0	0	0.02	0	0.16	0.02	0	0.62	0	0	1.26	0	0	0	0	0	0	0	0.1	0.1	0	0.06	0.22	0	0	0	0	0	0	0	0	0	0	0	0	0	0	0	0.06	0.08	0	0	0	0	0	0
Nimo4579	1.18	0.08	0	0	0	0.04	0	0.04	0.06	0	0	0	0	0.46	0	0	0	0	0	0	0	0	0.02	0	0.08	0	0	0	0	0.04	0	0	0	0	0	0	0	0	0	0	0	0	0	0	0	0	0	0.38	0
Nimo4580	0	0	0	0	0	0.18	0	0	0.14	0	0	0	0	0	0	0	0	0	0	0	0	0.04	0.46	0	0.4	1.16	0	0	0	0	0	0	0	0	0	0	0.22	0	0	0	0	0	0	0	0	0	0	0.04	0
Nimo4581	0	0	0	0	0	0.02	0	0	0	0	0	0	0	0	0	0	0.8	0	0	0	0	0	0.18	0	0.08	0	0	0	0	0.1	0	0	0	0	0	0	0	0	0	0	0	0	0	0	0	0	0	0	0
Nimo4587	1.32	1.28	0	0	0	0	0	1.16	0.32	0	0	0	0	0	0	0	0	0	0	0	0	0	0	0	0.08	0.34	0	0	0	0	0	0	0	0	0	0	0.14	0	0	0	0	0	0	0	0	0	0	0.12	0.28
Nimo4589	0	0.68	0	0	0	0	0	1.82	0.18	0	0	0	0	0	0	0	0	0	0	0	0	0.04	0	0	0	0.12	0	0	0	0.04	0	0	0	0	0	0	0	0	0	0	0	0	0	0	0	0	0	0	0.04
Nimo4591	1.1	0.44	0	0	0	0.64	0	0.08	0.1	0	0.44	0	0	1.62	0	0.04	0	0	0	0	0	0	0	0	0.28	0.62	0.04	0.02	0	0	0	0	0	0	0	0	0.08	0	0	0	0	0	0	0	0	0	0	0	0
Nimo4592	1.74	2.9	0	0	0	0	3.56	0.98	0.2	0	0	0	0	0	0	0	0	0	0	0	0	0.04	0	1.46	0	0.2	0	0	0	0	0	0	0	0	0	0	0	0	0	0.16	0	0	0	0	0	0	0	0.12	0
Nimo4593	0	2.7	0	0	0	0.08	0	0.08	0.2	0	0	0	0	0	0	0	0	0	0	0	0	0.04	0	0	0.14	0.96	0.18	0	0	0.1	0	0	0	0	0	0	0.18	0	0	0	0	0	0	0	0	0	0	0	0
Nimo4603	0	0	0	0	0	0.04	0	0.06	0	0	0	0	0	0.42	0	0	0.16	0	0	0	0	0.08	0.08	0	0.16	0.44	0	0	0	0.06	0	0	0	0	0	0	0	0	0	0	0	0	0	0	0	0	0	0	0
Nimo4606	0.14	0.5	0	0	0	0.54	0	0.92	0.3	0	0.14	0	0.16	0	0	0	0	0	0	0	0	0.04	0.08	0	0.06	0.28	0.06	0	0	0	0	0	0	0	0	0	0	0	0	0	0	0	0	0	0	0	0	0	0.08
Nimo4607	0	0.42	0	0	0	0	0	0	0.48	0	0.1	0	0	0	0	0	0	0	0	0	0	0	0	0	0.06	0.88	0	0	0	0	0	0.54	0	0	0	0	0	0	0	0	0	0	0	0	0	0	0	0.24	0
Nimo4610	0.02	0	0	0	0	0.1	0	0	0.12	0	0.06	0	0	0	0	0.08	0	0	0	0	0	0	0	0	0	0.06	0	0	0	0	0	0	0	0	0	0	0	0	0	0	0	0	0	0	0	0	0	0	0
Nimo4611	0	0.54	0	0	0	0	0	0.18	0.38	0	0	0	0	0.08	0	0	0	0	0	0	0	0	0	0	0	0.38	0	0	0	0.12	0	0	0	0	0.04	0	0	0	0	0	0	0	0	0	0	0	0	0	0
Nimo4612	0	0.04	0	0	0	0	0	0	0.04	0	0	0	0	0	0	0	0	0	0	0	0	0	3.78	0	0.08	0.18	0	0	0	0.02	0	0	0	0	0	0	0	0	0	0.06	0	0	0.04	0	0	0	0	0.08	0
Nimo4613	1	1.78	0	0	0	0.04	0	1.18	0	0	0	0	0	0.1	0	0	0	0.32	0	0	0	0.02	0	0	0.16	0	0	0	0	0	0	0	0	0	0	0	0	0	0	0	0	0	0	0	0	0	0	0.14	0
Nimo4615	1.16	0.54	0	0	0	0	1.84	0.66	0	0	0	0	0	0.48	0	0	0	0	0	0	0	0.04	0	0	0.16	0	0	0	0	0	0	0	0	0	0	0	0.12	0	0.06	0	0	0	0	0	0	0	0	0.06	0
Nimo4622	0	0.14	0	0	0	0.06	0	0.1	1.04	0	0	0	0	0.06	0	0	0.04	0	0	0	0	0.06	0	0	0	0.08	0	0	0	0.04	0	0	0	0	0	0	0.18	0	0	0	0	0	0	0	0	0	0	0.34	0
Nimo4624	0	0.66	0	0	0	0	0	0.26	0	0	0.62	0	0	0.82	0	0	0	0	0	0	0	0.04	0	0	0	0.12	0	0	0	0	0	0	0	0	0	0	0.38	0	0	0	0	0	0	0	0	0	0	1.06	0
Nimo4625	0	0.08	0	0	0	0	0	0.28	0	0	0	0	0	1.48	0	0	0	0	0	0	0	0.02	0	0	0.02	0.24	0.06	0	0	0	0	0	0	0	0	0	0.3	0	0	0	0	0	0	0	0	0	0	0.26	0
Nimo4626	0	0	0	0	0	0	0	0	0.6	0	0.3	0	0	0	0	0	0	0	0	0	0	0	0	0	0	0.02	0	0	0	0	0	0	0	0	0	0	0.04	0	0	0	0	0	0	0	0	0	0	0	0
Nimo4630	0	5.3	0	0	0	0	6.16	0	0.52	0	0	0	0	2.5	0	0	1.08	0	0	0	0	0	0	0	0.02	0.06	0	0	0	0	0	0	0	0	0	0	0	0	0	0	0	0	0.96	0	0	0	0	0.54	0
Nimo4631	0	0.28	0	0	0	0	0	0	0.16	0	0	0	0	3.36	0	0.04	0	0	0	0	0	0.06	0	0	0	0.18	0	0	0	0	0	0	0	0	0	0	0	0	0	0.04	0	0	0	0	0	0	0	0.04	0.12
Nimo4637	1.36	0.46	0	0	0	0	0	0	0	0	0	0	0	1.98	0	0.16	0.02	0	0	0	0	0.02	0	0	0.06	0.06	0	0	0	0.04	0	0	0	0	0	0	0	0	0	0	0	0	0	0	0	0	0	0	0
Nimo4638	0	0	0	0	0	0	0	0	0	0	0	0	0	0	0	0	1.46	0	0	0	0	0	0	0	0.06	0	0	0	0	0	0	0	0	0	0	0	0	0	0	0	0	0	0.04	0	0	0	0	0	0
Nimo4643	0	0	0	0	0	0	0	0	0.42	0	0	0	0.06	0	0	0	0.52	0	0	0	0	0	0.2	0	0.04	0	0	0	0	0.02	0	0	0	0	0	0	0	0	0	0	0	0	0	0	0	0	0	0	0
Nimo4649	0	0	0	0	0	0	0	0.02	0	0	0	0	0	0.94	0	0	0.04	0	0	0	0	0	0	0	0.06	0	0	0	0	0.02	0	0	0	0	0	0	0	0	0	0	0	0	0.04	0	0	0	0	0.26	0
Nimo4650	0.26	0.28	0	0	0	0.74	1.64	0.3	0.28	0	0	0	0	0	0	0	0	0	0	0	0	0	0.72	0	0.02	0.12	0	0	0	0	0	0	0	0	0	0	0.1	0	0	0.06	0	0	0	0	0	0	0	0.04	0
Nimo4651	0	0.04	0	0	0	0	0	0	0	0	0	0	0.02	1.16	0	0	0.12	0	0	0	0	0	0	0	0.04	0	0	0	0	0.06	0	0	0	0	0	0	0	0	0	0	0	0	0.08	0	0	0	0	0	0
Nimo4653	0	0	0	0	0	0	0	0	0	0	0.18	0	0	1.2	0	0	0.04	0	0	0	0	0	0	0	0.22	0.18	0	0	0	0	0	0	0	0	0	0	0	0	0	0	0	0	0.04	0	0	0	0	0.5	0
Nimo4655	0	0	0	0	0	0.04	0	0	0	0	0	0	0	2.54	0	0	0	0	0	0	0	0	0.06	0	0.08	0	0	0	0	0.04	0	0	0	0	0	0	0	0	0	0	0	0	0	0	0	0	0	0	0
Nimo4659	0	0.76	0	0	0	0	0	0.1	0.3	0	0	0	0	0	0	0.34	0	0	0	0	0	0.08	0.02	0	0.08	0.18	0	0	0	0.04	0	0	0	0	0	0	0	0	0	0	0	0	0	0	0	0	0	0.04	0
Nimo4660	0	0	0	0	0	0.04	0	0	0	0	0	0	0	0	0	0	2.7	0	0	0	0	0	0	0	0.22	0	0	0	0	0	0	0	0	0	0	0	0	0	0	0	0	0	0.02	0	0	0	0	0.2	0
Nimo4661	0	3.28	0	0	0	0.02	0	1.62	0.4	0	0	0	0	0	0	0	0	0	0	0	0	0.26	0.08	0	0.34	0.06	0	0	0	0.04	0	0	0	0	0	0	0.52	0	0	0.08	0	0	0.02	0	0	0	0	0.4	0.1
Nimo4665	0	0	0	0	0	1.42	0	0	0	0	0.82	0	0	0.86	0	0.02	0	0	0	0	0	0	0	0	0.12	0.08	0	0	0	0	0	0	0	0	0	0	0	0	0	0	0	0	0.04	0	0	0	0	0.02	0
Nimo4669	1.14	0.88	0	0	0	0.56	0	0	0.16	0	0	0	0	1.66	0	0.08	0.06	0	0	0	0	0	0.18	0	0.04	0.06	0	0	0	0	0	0	0	0	0	0	0.46	0	0	0	0	0	0.06	0	0	0	0	0.06	0.12
Nimo4673	0	0	0	0	0	0	0	0	0	0	0	0	0	1.74	0	0	0.52	0	0	0	0	0.04	0.58	0	0.02	0	0	0	0	0	0	0	0	0	0	0	0	0	0	0	0	0	0	0	0	0	0	0	0
Nimo4676	0	0.04	0	0	0	0.06	0	0	0	0	0	0	0	3.26	0	0	0	0	0	0	0	0.12	0.04	0	0	0	0	0	0	0	0	0	0	0	0	0	0	0	0	0	0	0	0	0	0	0	0	0.16	0
Nimo4677	0	0	0	0	0	0.04	0	0.04	0	0	0	0	0	1.46	0	0	0	0	0	0	0	0	0.3	0	0	0	0	0	0	0.02	0	0	0	0	0	0	0	0	0	0	0	0	0	0	0	0	0	0	0.08
Nimo4681	0	1.66	0	0	0	0.3	0	3.02	0.92	0	0	0	0.32	0	0	0	0	0.04	0	0	0	0	0	0	0	0.3	0.12	0.04	0	0	0	0	0	0	0	0	0.2	0	0	0.06	0	0	0.04	0	0	0	0	0	0
Nimo4683	0	0	0	0	0	0	1.54	0	0.44	0	0	0	0	0	0	0	0	0	0	0	0	0	0	0	0	0	0	0	0	0.04	0	0	0	0	0	0	0	0	0	0	0	0	0	0	0	0	0	0	0
Nimo4684	0	0	0	0	0	0	0	0	0.24	0	0	0	0	0	0	0	0	0.82	0	0	0	0.38	0	0	0.48	0.66	0	0	0	0.06	0	0	0	0	0	0	0	0	0	0	0	0	0	0	0	0	0.06	0.68	0
Nimo4690	7.18	1.22	0	0	0	0	0.06	1.82	0.34	0	0	0	2.96	0.26	0	0.02	0	0	0	0	0	0	0	0.34	0.18	0.16	0	0	0	0	0	0	0	0	0	0	0.04	0	0	0.08	0	0	0	0	0	0	0.08	0.06	0.04
Nimo4692	0	0	0	0	0	0	0	0	0	0	1.1	0	0	0	0.5	0	0.14	0	0	0	0	0	0	0	0.08	0.5	0	0	0	0.04	0	0	0	0	0	0	0.14	0	0	0	0	0	0	0	0	0	0	0.44	0
Nimo4694	4.68	1.32	0	0	0	0.28	0	13.54	0.08	0	0	0	0	0	0	0	0	0	0	0	0	0.04	0	0.08	0.04	0.06	0	0.02	0	0	0	0	0	0	0	0	0.06	0	0	0	0	0	0	0	0	0	0	0.38	0
Nimo4695	0	0	0	0	0	0	0	0	0	0	0	0	0	1.6	0	0	0.14	0	0	0	0	0	0	0	0.08	0.2	0	0	0	0	0	0	0	0	0.06	0	0.68	0	0	0	0	0	0.06	0	0	0	0	0.08	0
Nimo4697	0	0	0	0	0	0	0	0	0.02	0	0	0	0	0	0	0	0.04	0.6	0	0	0	0.04	0	0	0.22	0.04	0	0	0	0	0	0.06	0	0	0	0	0.02	0	0	0	0	0	0.06	0	0	0	0	0	0.2
Nimo4698	0	0	0	0	0	0	0	0	0	0	0	0	0	0	0	0	1.84	0	0	0	0	0	0.1	0	0	0.6	0	0.04	0	0	0	0	0	0	0	0	0	0	0	0	0	0	0	0	0	0	0	0	0
Nimo4699	0	0.88	0	0	0	0	0	0.02	0.04	0	0	0	0	0	0	0	0.2	0	0	0	0	0.02	0.04	0	0.54	0	0	0	0	0.02	0	0	0	0	0	0	0	0	0	0	0	0	0	0	0	0	0	0.2	0
Nimo4705	0	0	0	0	0	5.36	0	0.12	0	0	0	0	0	0.48	0	0	0.06	0	0	0	0	0	0	0	0.04	0.16	0	0	0	0	0	0	0	0	0.02	0	0	0	0	0	0	0	0.04	0	0	0	0	0	0
Nimo4706	0.24	0.24	0	0	0	0.4	1.48	0	0.24	0	0	0	0	0	0	0	0	0	0	0	0	0	0.24	0	0.24	0.22	0	0	0	0	0	0	0	0	0	0	0	0	0	0	0	0	0	0	0	0	0	0.06	0
Nimo4709	0.08	0	0	0	0	0.08	0	0	0.16	0	0.54	0	0.14	0	0	0	0.06	0.14	0	0	0	0.02	0.06	0	0.02	0.02	0	0	0	0.14	0	0	0	0	0	0	0	0	0	0	0	0	0.06	0	0	0	0	0	0
Nimo4710	0.16	1.28	0	0	0	0.2	0.24	3.78	0.38	0	1.42	0	0	0.6	0	0	0	0.06	0	0	0	0.2	1.5	0	0.02	0.1	0.38	0	0	0	0	0	0	0	0	0	0.16	0.04	0	0.2	0	0	0	0	0	0	0.06	0.38	0.72
Nimo4711	0	0	0	0	0	0.1	0	0.06	0.12	0	0.14	0	0	0.08	0	0	0.02	0	0	0	0	0	0.2	0	0.02	0.1	0	0	0	0	0	0	0	0	0	0	0	0.02	0	0	0	0	0.1	0	0	0	0	0.22	0
Nimo4712	1.8	0.68	0	0	0	0.46	0	0.32	0.3	0	0	0	0	0.76	0	0.06	0	0	0	0	0	0	0.72	0	0	0.4	0	0	0	0	0	0	0	0	0	0	0.28	0	0	0	0	0	0	0	0	0	0	0	0
Nimo4715	0	0.42	0	0	0	0	0.34	0	0.08	0	0	0	0	0	0	0	0	0	0	0	0	0.04	0	0	0.42	0.14	0	0	0	0	0	0	0	0	0	0	0	0	0	0	0	0	0	0	0	0	0	0.1	0.02
Nimo4716	0	0.46	0	0	0	0	0	0	0	0	0	0	0	2.82	0	0	0	0	0	0	0	0.08	0	0	0.08	0.08	0	0	0	0	0	0	0	0	0	0	0	0	0	0	0	0	0	0	0	0	0	0	0
Nimo4721	0.38	1.16	0	0	0	0.28	0	0.86	0.32	0	0	0	0	0	0	0	0	0	0	0	0	0.06	0.48	0	0.04	0.18	0.04	0.06	0	0	0	0	0	0	0	0	0.32	0	0	0	0	0	0.04	0	0	0	0	0.1	0
Nimo4723	0	0.2	0	0	0	0	5.78	0.04	0.24	0	0	0	0	0	0	0	0	0	0	0	0	0	0	0	0	0	0	0	0	0.06	0	0	0	0	0	0	0	0	0	0	0	0	0	0	0	0	0	0	0.26
Nimo4726	0	0.98	0	0	0	1.02	0	0	0	0	0	0	0	1.18	0	0	0.1	0	0	0	0	0	0.04	0	0	0	0	0	0	0	0	0	0	0	0	0	0	0	0	0	0	0	0	0	0	0	0	0	0
Nimo4727	0	0.3	0	0	0	0.16	0	0.92	0	0	0	0	0	1.2	0	0	0	0	0	0	0	0.06	0.16	0.06	0	0.04	0	0	0	0	0	0	0	0	0	0	0.24	0	0	0	0	0	0.06	0	0	0	0	0	0.12
Nimo4728	0	0.52	0	0	0	0.62	0	0.04	0	0	0	0	1.56	1.48	0	0	0	0	0	0	0	0	0.06	0	0	0	0	0	0	0	0	0	0	0	0	0	0.08	0	0	0	0	0	0.04	0	0	0	0	0.08	0
Nimo4729	0	0	0	0	0	0	0	0	0	0	0	0	0	1.74	0	0	0.02	0	0	0	0	0	0	0	0	0.02	0	0	0	0.06	0	0	0	0	0	0	0	0	0	0	0	0	0.16	0	0	0	0	0	0
Nimo4730	0	0	0	0	0	0.08	0	0	0	0	0	0	0.2	0.02	0	0	5.86	0	0	0	0	0	0	0	0	0	0	0	0	0	0	0	0	0	0	0	0	0	0	0	0	0	0	0	0	0	0	0	0
Nimo4739	0	0	0	0	0	0	0	0	0	0	0.58	0	0	2.92	0	0.04	0	0	0	0	0	0	0	0	0.06	0	0	0	0	0.06	0	0	0	0	0	0	0	0	0	0	0	0	0	0	0	0	0	0	0
Nimo4740	0	0.44	0	0	0	0.4	0	0.12	0	0	0	0	0	0.42	0	0	0.22	0	0	0	0	0	0.3	0	0.18	0	0	0	0	0	0	0	0	0	0	0	0	0	0	0	0	0	0.18	0	0	0	0	0.16	0
Nimo4742	0	0	0	0	0	0	0	0	0	0	0.8	0	0.02	0.96	0	0	0.06	0	0	0	0	0	0.32	0	0.02	0	0	0	0	0	0	0	0	0	0	0	0	0	0	0	0	0	0.04	0	0	0	0	0	0
Nimo4743	0	0.7	0	0	0	0.02	0	0	0	0	0	0	0	0.24	0	0	0.16	0.12	0	0	0	0.04	0.62	0	0.1	2.82	0	0.02	0	0.26	0	0	0	0	0.02	0	0	0	0	0	0	0	0	0	0	0	0	0.44	0
Nimo4744	0	1.08	0.02	0	0	0.04	0	0.22	0.38	0	0	0	0	0	0	0	0	0	0	0	0	0.06	0.08	0	0.08	0	0	0	0	0	0	0	0	0	0	0	0	0	0	0	0	0	0	0	0	0	0	0.14	0
Nimo4746	0.08	0.18	0	0	0	0	0.52	0.12	0.26	0	0	0	0	0.12	0	0	0	2.46	0	0	0	0.02	0	0	0	0.06	0	0	0	0	0	0	0	0	0	0	0	0	0	0	0	0	0	0	0	0	0	0.06	0
Nimo4748	0	0.04	0	0	0	0	0	0	0	0	0	0	0	0.56	0	0	0	0	0	0	0	0	0	0	0.36	0.1	0	0	0	0.06	0	0	0	0	0	0	0	0	0	0	0	0	0	0	0	0	0	0.24	0
Nimo4750	0.02	0.04	0	0	0	0.54	0	0	0	0	0	0	0	1.62	0	0	0.08	0	0	0	0	0	1.08	0	0	0.08	0	0	0	0	0	0	0	0	0	0	0	0	0	0	0	0	0.26	0	0	0	0	0	0
Nimo4751	0	0.76	0	0	0	0	3.9	0	0.42	0	2.64	0	1.38	0	0	0	0	0.58	0	0	0	0	0	0.08	0	0.2	0	0	0	0	0	0	0	0	0	0	1.54	0	0	0	0	0	0	0	0	0	0	0.08	1.04
Nimo4754	0	0	0	0	0	0	0	0	0.42	0	0	0	0	0.06	0	0	0	3.78	0	0	0	0	0	0	0	0.12	0	0	0	0	0	0	0	0	0	0	0	0	0	0	0	0	0	0	0	0	0.12	0.26	0.08
Nimo4757	0	0.66	0	0	0	0.06	0	0.12	0.16	0	0	0	0.4	0	0	0	0.12	3.86	0	0	0	0.04	0	0	0	0.04	0	0	0	0	0	0	0	0	0	0	0.26	0	0	0.04	0	0	0.02	0	0	0	0.1	0.06	0
Nimo4758	0	0	0	0	0	0	0	0	0	0	0	0	0.96	0.5	0	0	0.02	5.14	0	0	0	0	0	0	0	0.06	0	0	0	0	0	0	0	0	0	0	0	0	0	0	0	0	0	0	0	0	0	0	0
Nimo4764	0	1.06	0	0	0	0	0	0.08	0	0	0	0	0	0.6	0	0	0	0	0	0	0	0	0.08	0	0.08	0	0	0	0	0.14	0	0	0	0	0	0	0	0	0	0	0	0	0	0	0	0	0	0.04	0
Nimo4769	0	0	0	0	0	0	0	0	0	0	2.34	0	0	0.94	0	0	0.08	0	0	0	0	0.12	0	0	0.08	0.32	0	0	0	0	0	0	0	0	0	0	0	0	0	0	0	0	0	0	0	0	0	0.88	0
Nimo4770	0	0	0	0	0	0	0	0	0	0	0	0	0	0	0	0	0.58	12.02	0	0	0	0	0.18	0	0.04	0.22	0	0	0	0	0	0	0	0	0	0	0	0	0	0	0	0.04	0	0	0	0	0	0	0
Nimo4786	0	0.44	0	0	0	0	0	0.04	0	0	0	0	0	2.04	0	0	0	0	0	0	0	0.04	0	0	0.2	0	0	0	0	0	0	0	0	0	0	0	0	0	0	0	0	0	0	0	0	0	0	0.1	0
Nimo4796	0	0.28	0	0	0	2.42	0	0	0	0	0	0	0	0.48	0	0	0.5	0	0	0	0	0	1.46	0	0.2	0	0	0	0	0.04	0	0	0	0	0	0	0	0	0	0	0	0	0.46	0	0	0	0	0.06	0
Nimo4800	0	1.7	0	0	0	0	0	0.16	0	0	0	0	8.58	0.58	0	0	0	0	0	0	0	0	0.04	0	0.32	0.26	0	0	0	0	0	0	0	0	0	0	0.12	0	0	0	0	0	0	0	0	0	0	0.12	0
Nimo4802	0	0.38	0	0	0	0	0	0	0.28	0	0	0	0	0	0	0	0	0.58	0	0	0	0.04	0	0	0.08	0	0	0	0	0	0	0	0	0	0	0	0.1	0	0	0.06	0	0	0.04	0	0	0	0	0.12	0.06
Nimo4805	0	0.54	0	0	0	0.3	0	0.06	0	0	0	0	0	0	0	0	0.6	0	0	0	0	0.02	0.08	0	0.02	0	0	0	0	0.22	0	0	0	0	0	0	0	0	0	0	0	0	0.04	0	0	0	0	0.08	0
Nimo4807	0.76	2.78	0	0	0	0	2.14	1.9	0.58	0	0	0	0	0	0	0	0	0	0	0.04	0	0	0.14	0.04	0	0.16	0	0	0	0	0	0.04	0	0	0	0	0.18	0	0	0	0	0	0	0	0	0	0	0	0.46
Nimo4809	0	0	0	0	0	0.56	0	0	0	0	0	0.02	0	1.16	0	0	0	0	0	0	0	0	0.34	0	0.12	0	0	0	0	0.1	0	0	0	0	0	0	0	0	0	0	0	0	0.04	0	0	0	0	0	0
Nimo4810	0	0.02	0	0	0	0.26	0	0	0.42	0	0	0	0	0	0	0	0	0	0	0	0	0	0.2	0	0.06	0	0	0	0	0	0	0	0	0	0	0	0	0	0	0	0	0	0.08	0	0	0	0	0	0
Nimo4816	0	0	0	0	0	4.72	0	0	0	0	0	0	0	0	0	0	0.32	0	0	0	0	0	0.1	0	0.1	0.06	0	0	0	0	0	0	0	0	0	0	0	0	0	0	0	0	0.24	0	0	0	0	0	0
Nimo4828	0	0	0	0	0	0	0	0	0.04	0	1.32	0	6.54	0	0	0	0.72	0	0	0	0	0	0	0	0	0.26	0	0	0	0.08	0	0	0	0	0	0	0	0	0	0	0	0	0	0	0	0	0	0.62	0
Nimo4829	0	0	0	0	0	0	0	0	0	0	2	0	0	0	0	0	0.66	0	0	0	0	0	0	0	0.04	0	0	0	0	0	0	0	0	0	0	0	0	0	0	0	0	0	0	0	0	0	0	0	0
Nimo4830	0	0.52	0	0	0	0	4.24	0.64	0.42	0	0	0	0	0	0	0.04	0	0	0	0	0	0	0	0	0	0	0	0	0	0	0	0	0	0	0	0	0	0	0	0	0	0	0	0	0	0	0	0.18	0
Nimo4831	0	0.72	0	0	0	2.52	0	0.14	0	0	0	0	0	0.74	0	0	0	0	0	0	0	0.06	1.74	0	0.1	0.74	0	0	0	0	0	0	0	0	0	0	0.26	0	0	0	0	0	0	0	0	0	0	0.12	0
Nimo4832	0	0.4	0	0	0	0	0	0	0.7	0	0	0	0	0	0	0	0	0	0	0	0	0	0.12	0	0	0	0	0	0	0	0	0	0	0	0	0	0.78	0	0	0	0	0	0.04	0	0	0	0	0.18	0
Nimo4833	0.42	0.28	0	0	0	0	0	0.24	0.06	0	0	0	0	0.04	0	0	0	0	0	0	0	0	0	0	0.18	0.02	0	0	0	0	0	0	0	0	0	0	0.14	0	0	0	0	0	0.04	0	0	0	0	0.1	0
Nimo4835	0	0	0	0	0	0.04	0	0	0	0	0	0	0.08	0.7	0	0.26	0.02	0	0	0	0	0	0	0	0.02	0	0	0	0	0	0	0	0	0	0	0	0	0	0	0	0	0	0.1	0	0	0	0	0	0
Nimo4842	0	0.16	0	0	0	0	0	2.22	0	0	1.86	0	0	3.58	0	0	0	0	0	0	0	0.04	0	0	0	0.16	0	0.06	0	0	0	0	0	0	0	0	0.24	0	0	0	0	0	0	0	0	0	0	0.06	0
Nimo4843	0	0.5	0	0	0	0	0	0	0.3	0	0.36	0	0	0	0	0.12	0.06	4.62	0	0	0	0	0	0	0	0.06	0	0	0	0.04	0	0	0	0	0	0	0	0	0	0	0	0	0	0	0	0	0	0.18	0
Nimo4845	0	0.2	0	0	0	0.16	0	0	0	0	0	0	0	0.3	0	0	0.7	0	0	0	0	0	0.06	0	0.12	0.32	0	0	0	0	0	0	0	0	0	0	0	0	0	0	0	0	0	0	0	0	0	0.14	0
Nimo4848	0	0	0	0	0	0	0	0	0.34	0	0	0	0	0	0	0	0	0	0	0	0	0.02	0	0	0.16	0.08	0	0	0	0	0	0	0	0	0	0	0.74	0	0	0	0	0	0	0	0	0	0	0.04	0
Nimo4850	0	0	0	0	0	0	0	0	0	0	0	0	0	0	0	0	0.16	0	0	0	0	0	0	0	0	1.32	0	0	0	0.04	0	0	0	0	0	0	0	0	0	0	0	0	0	0	0	0	0	0.18	0
Nimo4852	0	0	0	0	0	0	0	0	0.04	0	0	0	10.38	0	0	0.06	0.22	0	0	0	0	0	0.06	0	0.62	1.06	0	0	0	0.02	0	0	0	0	0	0	0	0	0	0	0	0	0.1	0	0	0	0	0.06	0
Nimo4857	0	0.66	0	0	0	0	0	0	0	0	0	0	0	1.64	0	0	0	0	0	0	0	0	0	0	0.16	0	0	0	0	0	0	0	0	0	0	0	0	0	0	0	0	0	0	0	0	0	0	0	0
Nimo4860	0	0.5	0	0	0	0	0	0	0	0	0	0	0	0.7	0	0	0.3	0	0	0	0	0.06	0	0	0	0.14	0	0	0	0	0	0	0	0	0	0	0	0	0	0	0	0	0.28	0	0	0	0	0	0
Nimo4861	0.04	0	0	0	0	0	0	0	0	0	0	0	0	0.6	0	0	0.02	0	0	0	0	0	0	0	0.32	0.12	0	0	0	0	0	0	0	0	0	0	0	0	0	0	0	0	0.02	0	0	0	0	0.06	0
Nimo4867	0.6	1.34	0	0	0	0.12	0	0.66	0.42	0	1.7	0	0.98	0	0	0	0	0	0	0	0	0.04	0.02	0	0.14	0.14	0	0	0	0	0	0.1	0	0	0	0	0.12	0	0	0	0	0	0	0	0	0	0.2	0.04	0.1
Nimo4869	0.32	0.54	0	0	0	0.04	0.4	0.02	0.62	0	0.12	0	0.44	0	0	0	0	1.62	0	1.26	0	0	0.86	0	0	0.06	0.02	0	0	0	0	0	0	0	0	0	0.12	0	0	0.04	0	0	0	0	0	0	0.36	0	0.12
Nimo4871	0.34	0.94	0	0	0	0	0	0.02	0.7	0	0	0	0	0	0	0	0	0	0	0	0	0	0.02	0	0.08	1.14	0	0	0	0.22	0	0	0	0	0.02	0	0	0	0	0	0	0	0	0	0	0	0	0.1	0
Nimo4872	0	0.36	0	0.06	0	0.22	0	0.04	0	0	0	0	0	2.18	0	0	0	0	0	0	0	0	0	0	0.08	0.04	0	0	0	0	0	0	0	0	0	0	0	0	0	0	0	0	0.14	0	0	0	0	0.08	0
Nimo4873	0	0	0	0	0	0	0	0	0	0	0	0	0	0	0	0.12	3.06	0	0	0	0	0	0	0	0.02	0.04	0	0	0	0.06	0	0	0	0	0	0	0.2	0	0	0	0	0	0.06	0	0	0	0	0	0
Nimo4877	0.1	1.86	0	0	0	0.06	3.5	1.22	0.2	0	0	0	0	0	0	0	0	0.06	0	0	0	0	0.12	0	0.1	0.06	0.02	0.08	0	0	0	0	0	0	0	0	0	0	0	0.02	0	0	0	0	0	0	0	0	0.56
Nimo4879	0.22	1.1	0	0	0	0	0	1.92	0	0	0.18	0	0	4.5	0	0	0	0	0	0	0	0.08	0	0	0	0.22	0.12	0.04	0	0	0	0	0	0	0	0	0	0	0	0	0	0	0	0	0	0	0	0.08	0.02
Nimo4881	0.48	0.44	0	0	0	0.04	0	0.14	0	0	0.18	0	0.78	1.3	0	0	0	0	0	0	0	0	2.1	0	0.04	0	0	0	0	0	0	0	0	0	0	0	0.08	0	0	0	0	0	0	0	0	0	0	0	0.04
Nimo4885	0	0.42	0	0	0	0	1.1	0.02	0.22	0	0.56	0	0	0	0	0.06	0	0	0	0	0	0	0.12	0	0.04	0.1	0	0	0	0	0	0	0	0	0	0	0	0	0	0	0	0	0	0	0	0	0	0.06	0
Nimo4886	0	0.22	0	0	0	0.76	0	0	0	0	0.32	0	0	0.52	0	0	0	0	0	0	0	0	0.12	0	0.48	0.52	0	0	0	0	0	0	0	0	0	0	0	0	0	0	0	0	0	0	0	0	0	0.06	0
Nimo4887	0	0.78	0	0	0	0	0	0.08	0.3	0	0	0	0	0	0	0	0	0	0	0	0	0	0	0	0	0	0	0	0	0.04	0	0	0	0	0	0	0	0	0	0	0	0	0	0	0	0	0	0.14	0
Nimo4891	0	0.04	0	0	0	0	0	0	0.22	0	0.1	0	0	0	0	0	0	0.62	0	0	0	0	0	0	0	0.04	0	0	0	0	0	0	0	0	0	0	0.06	0	0	0	0	0	0.32	0	0	0	0	0	0
Nimo4892	0	0	0	0	0	0	0	0	0	0	0	0	0.02	0	0	0	0	0.02	0	0	0	0	0	0	0.66	1.54	0	0	0	0	0	0	0	0	0	0	0	0	0	0	0	0	0.26	0	0	0	0	0	0
Nimo4894	0	0	0	0	0	0	0	0.02	0.52	0	0	0	0	0	0	0	0	0	0	0	0	0	0.12	0	0	0	0.14	0	0	0	0	0	0	0	0	0	0	0	0	0	0	0	0	0	0	0	0	0	0
Nimo4895	1	1.22	0	0	0	0.04	0.38	2.9	0.12	0	0.3	0	0.3	0.94	0	0	0	0.26	0	1	0	0.02	0	0	0.02	0.02	0	0	0	0	0	0	0	0	0	0	0.06	0	0	0	0	0	0	0	0	0	0.02	0.06	0.08
Nimo4896	0	0	0	0	0	0.02	0	0	0	0	0	0	0	0	0	0.16	1.3	0	0	0	0	0	0.06	0	0	0	0	0	0	0	0	0	0	0	0	0	0.04	0	0	0	0	0	0.04	0	0	0	0	0.12	0
Nimo4897	4.1	3.66	0	0	0	0	0	4	0.36	0	0	0	0.12	0	0	0	0	0	0	0.14	0	0	0.14	0.52	0	0.34	0.14	0	0	0	0	0	0	0	0	0	0	0	0	0.02	0	0	0	0	0	0	0.12	0.24	0.38
Nimo4899	0	0.5	0	0	0	0.02	0	0.64	0	0	0	0	0	1.08	0	0	0	0.82	0	0	0	0.06	0	0.38	0	0.06	0	0	0	0	0	0	0	0	0	0	0	0	0	0	0	0	0	0	0	0	0	0.16	0
Nimo4902	0.42	0.66	0	0	0	0.38	0	0.32	0.22	0	0	0	0	0	0	0	0	1.44	0	0	0	0.04	0.26	0	0	0.1	0	0	0	0	0	0	0	0	0	0	0.46	0	0	0.06	0	0	0	0	0	0	0	0.16	0
Nimo4906	0	0.1	0	0	0	0.06	0	0	0.66	0	0	0	20	0	0	0	0	0	0	0	0	0	0	0	0.1	0	0	0	0	0.02	0	0	0	0	0.06	0	0	0	0	0	0	0	0	0	0	0	0	0.14	0
Nimo4911	0	0.6	0	0	0	5.22	0	0.06	0.2	0	0	0	0	0	0	0	0.08	0	0	0	0	0	1.8	0	0	0.06	0	0.04	0	0	0	0	0	0	0	0	0	0	0	0	0	0	0.22	0	0	0	0	0.08	0
Nimo4912	0	0	0	0	0	0.38	0	0	0	0	0	0	0	1.16	0	0	0.08	0	0	0	0	0	0.22	0	0.04	0.32	0	0	0	0.02	0	0	0	0	0	0	0	0	0	0	0	0	0	0	0	0	0	0.4	0
Nimo4918	12.46	4.66	0	0.02	0	0	0	4.3	0.02	0	0	0	0	0	0	0	0	0	0	0	0	0.02	0.04	0	0.02	0.96	0.08	0.08	0	0	0	0.02	0	0	0	0	1.5	0	0	0.04	0	0	0	0	0	0	0	0.34	0.28
Nimo4919	0	0	0	0	0	0.06	0	0	0	0	1.32	0	0	2.12	0	0	0.04	0	0	0	0	0	0	0	0.44	0	0	0	0	0	0	0	0	0	0	0	0	0	0	0	0	0	0	0	0	0	0	0	0
Nimo4920	0	0.92	0	0	0	0	0	0	0.58	0	0	0	0	0	0	0	0	0	0	0	0	0	0	0	0.04	0.12	0	0	0	0	0	0	0	0	0	0	0	0	0	0	0	0	0	0	0	0	0	0.06	0
Nimo4921	0	0.72	0	0	0	0	0	0.24	0.44	0	0	0	0	0	0	0	0	0	0	0	0	0	0.2	0	0	0.4	0	0	0	0	0	0	0	0	0	0	0.22	0	0	0	0	0	0	0	0	0	0	0.12	0
Nimo4924	0	0	0	0	0	0	0	0.08	0.86	0	0.06	0	0	0	0	0.02	0	2.14	0	0	0	0	0	0	0	0.16	0.12	0	0	0	0	0.04	0	0	0	0	0	0	0	0	0	0	0.04	0	0	0	0	0	0
Nimo4927	0	2.4	0	0	0	0.12	0	0.06	0	0	0	0	0	0	0	0	0.5	0	0	0	0	0.12	0.02	0	0	0	0	0	0	0.12	0	0	0	0	0	0	0	0	0	0	0	0	0.02	0	0	0	0	0	0
Nimo4928	0.24	0.12	0	0	0	0	0	0	0	0	0	0	0.04	2.52	0	0	0	0	0	0	0	0	0	0	0.04	0.1	0	0	0	0.02	0	0	0	0	0	0	0	0	0	0	0	0	0	0	0	0	0	0	0
Nimo4930	0	0.36	0	0	0	0.02	0	0.18	0	0	0	0	0	0.26	0	0	0.04	0.32	0	0	0	0	0	0	0.02	0.04	0	0	0	0	0	0	0	0	0	0	0.08	0	0	0	0	0	0	0	0	0	0	0.04	0
Nimo4933	0.08	0.36	0	0	0	0	0	0	0.24	0	0.28	0	1.34	0	0	0.02	0	1.86	0	0	0	0	0	0	0.02	0.04	0	0	0	0	0	0	0	0	0	0	0.1	0	0	0	0	0	0	0	0	0	0	0.06	0.08
Nimo4935	0	0	0	0	0	0.42	0	0	0	0	0	0	0	0	0	0	0.28	0	0	0	0	0	0	0	0	0	0	0	0	0	0	0	0	0	0	0	0	0	0	0	0	0	0	0	0	0	0	0	0
Nimo4936	0	0.02	0	0	0	0.48	0	0	0	0	0	0	0.22	0	0	0	1.32	0	0	0	0	0	0.88	0	0.12	0	0	0	0	0.02	0	0	0	0	0	0	0.02	0.06	0	0	0	0	0.6	0	0	0	0	0.04	0
Nimo4937	0	0	0	0	0	0	0	0	0.06	0	0	0	0.06	0.04	0	0	1.26	0.24	0	0	0	0	1.02	0	0.12	0.74	0	0	0	0.14	0	0	0	0	0	0	0	0	0	0	0	0	0	0	0	0	0	0.18	0
Nimo4938	0	0.56	0	0	0	0	0	0	0.28	0	0	0	0	0	0	0	0	0	0	0	0	0	0	0	0	0	0	0	0	0.16	0	0	0	0	0	0	0	0	0	0	0	0	0	0	0	0	0	0	0
Nimo4939	0.02	0.82	0	0	0	0.04	0	0	0	0	0	0	0	2.68	0	0	0	0	0	0	0	0.1	0	0	0.24	0.02	0	0	0	0	0	0	0	0	0	0	0	0	0	0	0	0	0	0	0	0	0	0	0
Nimo4941	0.3	0	0	0	0	0	0	0	0	0	0.04	0	4.8	0.88	0	0	0	0	0	0	0	0	0.08	0	0.26	0.24	0.1	0	0	0	0	0	0	0	0	0	0.12	0	0	0	0	0	0	0	0	0	0	0.04	0
Nimo4951	0	0.18	0	0	0	0.06	0	0	0.2	0	0	0	0	0	0	0	0	0	0	0	0	0	0	0	0	0	0	0	0	0	0	0	0	0	0	0	0.1	0	0	0	0	0	0	0	0	0	0	0	0
Nimo4952	0	0.54	0	0	0	0.02	0	0	0	0	0	0	0	0	0	0.06	0.72	0	0	0	0	0	0	0	0.02	0	0	0	0	0	0	0	0	0	0	0	0	0	0	0	0	0	0	0	0	0	0	0	0
Nimo4953	0	3.48	0	0	0	0	0	0	0	0	0	0	0	0	0	0	1	0	0	0	0	0.08	0	0	0	0.3	0	0	0	0	0	0	0	0	0	0	0	0	0	0	0	0	0	0	0	0	0	0.28	0
Nimo4957	0	0	0	0	0	0	0	0	0	0	0	0	2.62	1.08	0	0	0	0	0	0	0	0.04	0	0	0.08	0	0	0	0	0.04	0	0	0	0	0	0	0	0	0	0	0	0	0	0	0	0	0	0.36	0
Nimo4958	0	0	0	0	0	0.04	0	0	0	0	0	0	0	6.16	0	0	0.3	0	0	0	0	0	0	0	0	0.16	0.04	0	0	0	0	0	0	0	0	0	0	0	0	0	0	0	0	0	0	0	0	0.14	0
Nimo4960	0.04	0.72	0	0	0	0.04	0	4.02	0.16	0	0	0	0	0	0	0	0	0	0	0	0	0.06	0.16	0	0.14	0	0	0	0	0	0	0	0	0	0	0	0.08	0	0	0	0	0	0	0	0	0	0	0.1	0
Nimo4962	0	0	0	0	0	0.06	0	0	0.92	0	0.08	0	0	0	0	0	0	0	0	0	0	0.04	0	0	0	0.12	0	0	0	0	0	0	0	0	0	0	0	0	0	0	0	0	0	0	0	0	0	0	0
Nimo4963	0	1.24	0	0	0	0.04	0	2.72	0.56	0	0.66	0	0	0	0	0	0	0	0	0	0	0.14	0.14	0	0.34	0.26	0	0	0	0	0	0	0	0	0.04	0	0	0	0	0	0	0	0	0	0	0	0	0.18	0.3
Nimo4965	0.34	0.54	0	0	0	0	0	0	0.42	0	0	0	0	0	0	0	0.52	0	0	0	0	0	0.04	0	0	0.04	0	0	0	0	0	0	0	0	0	0	0.32	0	0	0	0	0	0.26	0	0	0	0	0.14	0
Nimo4969	0	0.48	0	0	0	0	0	0.1	0.42	0	0	0	0.24	0	0	0	0	0	0	0	0	0	0	0	0	0.2	0	0	0	0	0	0	0	0	0	0	0	0	0	0	0	0	0	0	0	0	0	0.36	0
Nimo4972	0	0.94	0	0	0	0	3.2	0.06	0.12	0	0	0	0.28	0.84	0	0	0.22	0	0	0.46	0	0	1.1	0	0	0.24	0	0	0	0	0	0	0	0	0	0	0	0	0	0	0	0	0.04	0	0	0	0	0.14	0.24
Nimo4973	0	0	0	0	0	0	0	0	0.38	0	0	0	0	0	0	0.14	0.18	0	0	0	0	0.24	0	0	0.02	0.72	0	0	0	0.04	0	0	0	0	0	0	0	0	0	0	0	0	0	0	0	0	0	0.08	0.02
Nimo4981	0	0	0	0	0	0	0	0	0	0	0	0	0.12	0.48	0	0	0.3	0	0	0	0	0.06	0.04	0	0.22	0	0	0	0	0.06	0	0	0	0	0	0	0	0	0	0	0	0	0	0	0	0	0	0.42	0
Nimo4982	0	0	0	0	0	0.02	0	0	0.46	0	0	0	0	0	0	0	0.04	0	0	0	0	0	0	0	0.12	0.24	0.3	0	0	0.06	0	0	0	0	0	0	0.26	0	0	0	0	0	0	0	0	0	0	0	0
Nimo4984	0	0	0	0	0	0	0	0.04	0	0	0	0	0	0.88	0	0	0	0	0	0	0	0.02	0	0	0.14	0.72	0	0	0	0.08	0	0	0	0	0	0	0	0	0	0	0	0	0	0	0	0	0	0.22	0
Nimo4986	0	0	0	0	0	0	0	0	0	0	0.26	0	0	0	0	0	0.4	0	0	0	0	0	0	0	0	1.16	0	0	0	0.12	0	0	0	0	0	0	0	0	0	0	0	0	0	0	0	0	0	0.2	0
Nimo4987	0	0	0	0	0	0	0	0	0	0	0	0	0	0	0	0	1.16	0	0	0	0	0	0	0	0.24	0	0	0	0	0	0	0	0	0	0	0	0	0	0	0	0	0	0	0	0	0	0	0	0
Nimo4989	0	0.4	0	0	0	0.36	0	0	0.44	0	0	0	0	0	0	0	0	0	0	0	0	0	0.3	0	0	0	0	0	0	0.04	0	0	0	0	0	0	0	0	0	0	0	0	0.1	0	0	0	0	0	0
Nimo4992	0	0.6	0	0	0	0	0	0.04	0.2	0	0	0	0	0	0	0	0	0	0	0	0	0.02	0	0	0.12	0	0	0	0	0	0	0	0	0	0	0	0	0.04	0.02	0	0	0	0	0	0	0	0	0	0
Nimo4997	0.58	1.22	0	0	0	0	0	3.54	0.18	0	0.32	0	0	1.24	0	0.04	0	0	0	0	0	0.04	0	0.36	0.42	0.32	0	0	0	0	0	0	0	0	0	0	0.1	0	0	0	0	0	0	0	0	0	0	0.14	0
Nimo4998	0	0.22	0	0	0	0	0	0	0	0	0	0	0	2.26	0	0.06	0	0	0	0	0	0	0.02	0	0	0.18	0	0	0	0	0	0	0	0	0	0	0.04	0	0	0	0	0	0	0	0	0	0	0.14	0
[truncated: 258 more columns]
